# Supplementary material for: Development and Application of Transcriptome-Derived Microsatellites in Actinidia eriantha (Actinidiaceae)
Source: Front Plant Sci. 2017 Aug 25;8:1383. doi: 10.3389/fpls.2017.01383 (PMC5574902; doi:10.3389/fpls.2017.01383)
Supplement: Supplementary file 1 [file Table1.XLSX]

## Sheet: Annotation
Table S1 21730 annotated protein-coding sequences of transcriptome of Actinidia eriantha fruit
Gene_ID	NCBI_ID	Function	Species	Evalue
comp0_c0_seq1	emb|CBI20820.3|	unnamed protein product	[Vitis vinifera]	5e-33
comp3_c0_seq1	emb|CAC95126.1|	gag-pol polyprotein	[Populus deltoides]	3e-11
comp27_c0_seq2	ref|XP_003633835.1|	PREDICTED: GPI ethanolamine phosphate transferase 1-like	[Vitis vinifera]	1e-129
comp34_c0_seq1	emb|CBI36022.3|	unnamed protein product	[Vitis vinifera]	1e-18
comp35_c0_seq1	ref|XP_006369522.1|	hypothetical protein POPTR_0001s24620g	[Populus trichocarpa]	5e-43
comp37_c0_seq1	ref|XP_004233638.1|	PREDICTED: peroxidase 10-like	[Solanum lycopersicum]	9e-74
comp43_c0_seq1	ref|XP_006340529.1|	PREDICTED: protein HOTHEAD-like	[Solanum tuberosum]	1e-10
comp48_c0_seq1	ref|XP_007200600.1|	hypothetical protein PRUPE_ppa007769mg	[Prunus persica]	2e-07
comp64_c0_seq1	ref|XP_007032835.1|	CC-NBS-LRR class disease resistance protein, putative isoform 1	[Theobroma cacao]	1e-16
comp72_c0_seq1	ref|XP_006580618.1|	PREDICTED: uncharacterized protein LOC100786679	[Glycine max]	8e-76
comp73_c0_seq1	ref|XP_002265371.1|	PREDICTED: acyl-CoA synthetase family member 4	[Vitis vinifera]	1e-81
comp77_c0_seq1	gb|AGM14951.1|	sucrose synthase 6	[Hevea brasiliensis]	7e-58
comp78_c0_seq1	ref|XP_004233217.1|	PREDICTED: uncharacterized protein LOC101250858	[Solanum lycopersicum]	4e-65
comp81_c0_seq1	ref|XP_007216878.1|	hypothetical protein PRUPE_ppa020977mg	[Prunus persica]	5e-62
comp83_c0_seq1	ref|XP_002282806.2|	PREDICTED: uncharacterized protein LOC100257562	[Vitis vinifera]	1e-18
comp84_c0_seq1	emb|CBI31521.3|	unnamed protein product	[Vitis vinifera]	6e-82
comp96_c0_seq1	ref|XP_003635554.1|	PREDICTED: pentatricopeptide repeat-containing protein At4g22760-like	[Vitis vinifera]	1e-107
comp97_c0_seq1	ref|XP_006589705.1|	PREDICTED: serine/threonine protein phosphatase 2A 57 kDa regulatory subunit B' beta isoform-like isoform X1	[Glycine max]	9e-10
comp101_c0_seq2	ref|XP_003632411.1|	PREDICTED: LOW QUALITY PROTEIN: pentatricopeptide repeat-containing protein At1g02370, mitochondrial-like	[Vitis vinifera]	1e-35
comp104_c0_seq1	ref|XP_006351676.1|	PREDICTED: chromatin modification-related protein MEAF6-like	[Solanum tuberosum]	3e-41
comp136_c0_seq1	ref|XP_004290050.1|	PREDICTED: cytochrome P450 87A3-like	[Fragaria vesca subsp. vesca]	5e-73
comp137_c0_seq2	ref|XP_002268363.1|	PREDICTED: uncharacterized protein LOC100248222	[Vitis vinifera]	6e-99
comp138_c0_seq1	ref|XP_007220947.1|	hypothetical protein PRUPE_ppa025772mg, partial	[Prunus persica]	5e-18
comp139_c0_seq1	ref|XP_002278660.1|	PREDICTED: uncharacterized protein LOC100261106	[Vitis vinifera]	1e-16
comp144_c0_seq1	ref|XP_006345062.1|	PREDICTED: protein MIZU-KUSSEI 1-like	[Solanum tuberosum]	3e-13
comp155_c0_seq1	ref|XP_002268415.1|	PREDICTED: pentatricopeptide repeat-containing protein At1g05600-like	[Vitis vinifera]	2e-47
comp158_c0_seq1	ref|XP_002517727.1|	Cationic peroxidase 1 precursor, putative	[Ricinus communis]	4e-44
comp166_c0_seq1	emb|CAN68802.1|	hypothetical protein VITISV_008809	[Vitis vinifera]	1e-122
comp175_c0_seq1	ref|XP_007016519.1|	RNA binding protein, putative isoform 1	[Theobroma cacao]	2e-52
comp184_c0_seq1	ref|XP_006449109.1|	hypothetical protein CICLE_v10017718mg	[Citrus clementina]	1e-20
comp188_c0_seq1	dbj|BAK55737.1|	UDP-glucose glucosyltransferase	[Gardenia jasminoides]	6e-16
comp189_c0_seq1	ref|XP_007027668.1|	KCBP-interacting protein kinase, putative isoform 1	[Theobroma cacao]	6e-38
comp197_c0_seq1	ref|XP_006479897.1|	PREDICTED: uncharacterized protein LOC102611579	[Citrus sinensis]	4e-15
comp199_c0_seq1	ref|XP_007217803.1|	hypothetical protein PRUPE_ppa024240mg	[Prunus persica]	6e-20
comp205_c0_seq1	ref|XP_007210357.1|	hypothetical protein PRUPE_ppa001580mg	[Prunus persica]	7e-66
comp206_c0_seq2	ref|XP_002285891.1|	PREDICTED: expansin-A11	[Vitis vinifera]	1e-89
comp217_c0_seq1	emb|CBI21736.3|	unnamed protein product	[Vitis vinifera]	8e-64
comp219_c0_seq1	ref|XP_007044747.1|	Kinase family protein / peptidoglycan-binding LysM domain-containing protein, putative	[Theobroma cacao]	4e-11
comp225_c0_seq1	ref|XP_007036300.1|	Leucine-rich repeat transmembrane protein kinase	[Theobroma cacao]	2e-84
comp226_c0_seq1	ref|XP_006486303.1|	PREDICTED: anaphase-promoting complex subunit 1-like isoform X2	[Citrus sinensis]	3e-78
comp229_c0_seq1	ref|XP_007050404.1|	Transmembrane amino acid transporter family protein isoform 4	[Theobroma cacao]	8e-28
comp233_c0_seq1	ref|XP_002525760.1|	Cyclic nucleotide-gated ion channel, putative	[Ricinus communis]	6e-33
comp248_c0_seq1	ref|XP_007210357.1|	hypothetical protein PRUPE_ppa001580mg	[Prunus persica]	9e-87
comp257_c0_seq1	ref|XP_002275095.2|	PREDICTED: uncharacterized protein LOC100242735	[Vitis vinifera]	3e-17
comp267_c0_seq1	ref|XP_002277589.1|	PREDICTED: uncharacterized protein LOC100266124	[Vitis vinifera]	4e-28
comp274_c0_seq1	ref|XP_006351629.1|	PREDICTED: probable serine/threonine-protein kinase DDB_G0267514-like	[Solanum tuberosum]	6e-40
comp276_c0_seq1	ref|XP_006371917.1|	Met-10++ like family protein	[Populus trichocarpa]	1e-62
comp277_c0_seq1	emb|CBI26466.3|	unnamed protein product	[Vitis vinifera]	1e-42
comp285_c0_seq1	ref|XP_002267994.2|	PREDICTED: uncharacterized protein LOC100261110	[Vitis vinifera]	4e-45
comp291_c0_seq1	ref|XP_002299667.2|	hypothetical protein POPTR_0001s21880g	[Populus trichocarpa]	5e-24
comp299_c0_seq2	ref|XP_006576082.1|	PREDICTED: uncharacterized protein LOC102659506	[Glycine max]	6e-29
comp303_c0_seq1	emb|CBI33727.3|	unnamed protein product	[Vitis vinifera]	3e-07
comp312_c0_seq1	ref|XP_006470272.1|	PREDICTED: probable galactinol--sucrose galactosyltransferase 5-like	[Citrus sinensis]	4e-22
comp313_c0_seq2	gb|EXC44966.1|	hypothetical protein L484_000653	[Morus notabilis]	5e-44
comp314_c0_seq1	ref|XP_007018996.1|	S-locus lectin protein kinase family protein	[Theobroma cacao]	0
comp315_c0_seq1	gb|EXB34467.1|	hypothetical protein L484_004857	[Morus notabilis]	1e-22
comp325_c0_seq1	ref|XP_006447346.1|	hypothetical protein CICLE_v10016270mg	[Citrus clementina]	1e-14
comp327_c0_seq2	ref|XP_007220282.1|	hypothetical protein PRUPE_ppa000731mg	[Prunus persica]	2e-60
comp332_c0_seq2	ref|XP_006453685.1|	hypothetical protein CICLE_v10007533mg	[Citrus clementina]	1e-37
comp336_c0_seq1	ref|XP_006364224.1|	PREDICTED: uncharacterized protein LOC102603139	[Solanum tuberosum]	5e-41
comp338_c0_seq2	gb|EXB95839.1|	hypothetical protein L484_010038	[Morus notabilis]	3e-12
comp340_c0_seq1	ref|XP_002282170.1|	PREDICTED: uncharacterized protein LOC100247799	[Vitis vinifera]	1e-101
comp342_c0_seq1	gb|EXC17475.1|	Anthocyanin regulatory C1 protein	[Morus notabilis]	2e-42
comp344_c0_seq1	ref|XP_007021641.1|	Glutamate receptor 2.7, putative	[Theobroma cacao]	1e-62
comp365_c0_seq1	ref|XP_007018982.1|	C2H2-like zinc finger protein	[Theobroma cacao]	1e-134
comp367_c0_seq1	ref|XP_004308777.1|	PREDICTED: ABC transporter G family member 24-like	[Fragaria vesca subsp. vesca]	1e-38
comp370_c0_seq2	gb|EXC18103.1|	Transcription factor IIIB 90 kDa subunit	[Morus notabilis]	1e-15
comp376_c0_seq1	emb|CAN63836.1|	hypothetical protein VITISV_036111	[Vitis vinifera]	1e-166
comp381_c0_seq1	ref|XP_002272020.1|	PREDICTED: putative BPI/LBP family protein At3g20270	[Vitis vinifera]	2e-84
comp385_c0_seq2	emb|CBI30310.3|	unnamed protein product	[Vitis vinifera]	1e-32
comp392_c0_seq2	ref|XP_006369075.1|	hypothetical protein POPTR_0001s16220g	[Populus trichocarpa]	3e-31
comp394_c0_seq1	gb|EYU28019.1|	hypothetical protein MIMGU_mgv1a000715mg	[Mimulus guttatus]	2e-58
comp402_c0_seq1	ref|XP_002324939.1|	NBS-LRR resistance gene-like protein ARGH35	[Populus trichocarpa]	2e-81
comp411_c0_seq1	emb|CAN75363.1|	hypothetical protein VITISV_026292	[Vitis vinifera]	2e-41
comp415_c0_seq1	emb|CBI18449.3|	unnamed protein product	[Vitis vinifera]	5e-22
comp416_c0_seq1	ref|XP_002520344.1|	kinesin heavy chain, putative	[Ricinus communis]	1e-39
comp421_c0_seq1	ref|XP_003634143.1|	PREDICTED: pentatricopeptide repeat-containing protein At3g49170, chloroplastic-like	[Vitis vinifera]	2e-87
comp427_c0_seq1	ref|XP_006355964.1|	PREDICTED: glyceraldehyde-3-phosphate dehydrogenase, cytosolic-like	[Solanum tuberosum]	2e-61
comp431_c0_seq1	ref|XP_002270253.1|	PREDICTED: putative pentatricopeptide repeat-containing protein At5g08310, mitochondrial	[Vitis vinifera]	8e-16
comp432_c0_seq1	ref|XP_002279753.2|	PREDICTED: uncharacterized protein LOC100267731	[Vitis vinifera]	1e-22
comp434_c0_seq1	ref|XP_006433552.1|	hypothetical protein CICLE_v10002618mg	[Citrus clementina]	3e-17
comp436_c0_seq1	emb|CAN69396.1|	hypothetical protein VITISV_021034	[Vitis vinifera]	8e-68
comp438_c0_seq1	emb|CBI22109.3|	unnamed protein product	[Vitis vinifera]	6e-17
comp447_c0_seq1	ref|XP_006339694.1|	PREDICTED: uncharacterized protein LOC102605341 isoform X2	[Solanum tuberosum]	1e-65
comp448_c0_seq1	ref|XP_002280371.1|	PREDICTED: poly(ADP-ribose) glycohydrolase 1	[Vitis vinifera]	1e-47
comp459_c0_seq1	ref|XP_006449569.1|	hypothetical protein CICLE_v10017858mg	[Citrus clementina]	6e-87
comp463_c0_seq1	emb|CBI28136.3|	unnamed protein product	[Vitis vinifera]	6e-70
comp472_c0_seq1	ref|XP_002268526.2|	PREDICTED: pentatricopeptide repeat-containing protein At5g62370-like	[Vitis vinifera]	2e-75
comp481_c0_seq1	emb|CBI36355.3|	unnamed protein product	[Vitis vinifera]	7e-83
comp498_c0_seq1	ref|XP_007017677.1|	SHI-related sequence 7, putative	[Theobroma cacao]	9e-09
comp500_c0_seq1	ref|XP_002532358.1|	BRASSINOSTEROID INSENSITIVE 1-associated receptor kinase 1 precursor, putative	[Ricinus communis]	1e-14
comp505_c0_seq1	ref|XP_002279060.2|	PREDICTED: uncharacterized protein LOC100252495	[Vitis vinifera]	2e-34
comp510_c0_seq1	gb|AAV32158.1|	putative polyprotein	[Oryza sativa Japonica Group]	2e-35
comp519_c0_seq1	ref|XP_006425037.1|	hypothetical protein CICLE_v10029412mg	[Citrus clementina]	1e-15
comp524_c0_seq1	ref|XP_002279729.1|	PREDICTED: uncharacterized protein LOC100262802	[Vitis vinifera]	7e-34
comp529_c0_seq1	emb|CBI21105.3|	unnamed protein product	[Vitis vinifera]	2e-15
comp539_c0_seq1	gb|EYU23240.1|	hypothetical protein MIMGU_mgv1a015489mg	[Mimulus guttatus]	3e-76
comp540_c0_seq1	ref|XP_002269420.2|	PREDICTED: pentatricopeptide repeat-containing protein At5g48730, chloroplastic-like	[Vitis vinifera]	1e-100
comp542_c0_seq1	emb|CBI19849.3|	unnamed protein product	[Vitis vinifera]	4e-07
comp553_c0_seq1	ref|XP_002282100.2|	PREDICTED: DNA repair and recombination protein RAD54-like	[Vitis vinifera]	0
comp554_c0_seq1	ref|XP_006482306.1|	PREDICTED: histone acetyltransferase HAC12-like isoform X3	[Citrus sinensis]	2e-55
comp561_c0_seq1	ref|XP_002511288.1|	hydrolase, hydrolyzing O-glycosyl compounds, putative	[Ricinus communis]	4e-69
comp564_c0_seq1	ref|XP_007051823.1|	Seven transmembrane domain-containing tyrosine-protein kinase 1	[Theobroma cacao]	2e-27
comp581_c0_seq1	ref|YP_008963750.1|	hypothetical chloroplast RF19 (chloroplast)	[Liquidambar formosana]	7e-39
comp590_c0_seq2	ref|XP_002263933.1|	PREDICTED: uncharacterized protein LOC100257148	[Vitis vinifera]	2e-38
comp605_c0_seq1	ref|XP_002530026.1|	leucine-rich repeat-containing protein, putative	[Ricinus communis]	3e-51
comp617_c0_seq1	ref|XP_002281719.2|	PREDICTED: pentatricopeptide repeat-containing protein At1g31430-like	[Vitis vinifera]	3e-49
comp624_c0_seq1	ref|XP_006339168.1|	PREDICTED: pentatricopeptide repeat-containing protein At5g65560-like isoform X1	[Solanum tuberosum]	3e-82
comp625_c0_seq1	ref|XP_004239417.1|	PREDICTED: pentatricopeptide repeat-containing protein At3g29230-like	[Solanum lycopersicum]	3e-45
comp627_c0_seq1	ref|XP_002522490.1|	eukaryotic translation initiation factor 2c, putative	[Ricinus communis]	2e-41
comp636_c0_seq1	ref|XP_007226546.1|	hypothetical protein PRUPE_ppa024936mg, partial	[Prunus persica]	8e-42
comp641_c0_seq1	ref|XP_007050639.1|	BHLH-like DNA binding protein	[Theobroma cacao]	1e-90
comp659_c0_seq1	ref|XP_007049285.1|	GRAS family transcription factor isoform 1	[Theobroma cacao]	4e-21
comp679_c0_seq1	ref|XP_004290489.1|	PREDICTED: peroxidase 12-like	[Fragaria vesca subsp. vesca]	6e-93
comp682_c0_seq1	ref|XP_007225658.1|	hypothetical protein PRUPE_ppa000020mg	[Prunus persica]	6e-99
comp687_c0_seq1	ref|XP_002284255.2|	PREDICTED: aspartic proteinase-like protein 1-like	[Vitis vinifera]	1e-10
comp689_c0_seq1	ref|XP_002274435.2|	PREDICTED: G-type lectin S-receptor-like serine/threonine-protein kinase At2g19130-like	[Vitis vinifera]	6e-47
comp691_c0_seq1	ref|XP_007199683.1|	hypothetical protein PRUPE_ppa000387mg	[Prunus persica]	3e-54
comp696_c0_seq1	ref|XP_002317696.2|	hypothetical protein POPTR_0012s04160g	[Populus trichocarpa]	1e-64
comp703_c0_seq1	ref|XP_007011666.1|	Pentatricopeptide repeat-containing protein, putative	[Theobroma cacao]	8e-40
comp712_c0_seq1	ref|XP_007225635.1|	hypothetical protein PRUPE_ppa008019mg	[Prunus persica]	6e-38
comp715_c0_seq2	ref|XP_002279773.2|	PREDICTED: regulator of telomere elongation helicase 1-like	[Vitis vinifera]	3e-81
comp722_c0_seq1	ref|XP_006447384.1|	hypothetical protein CICLE_v10015289mg	[Citrus clementina]	3e-07
comp738_c0_seq1	ref|XP_006358552.1|	PREDICTED: pleiotropic drug resistance protein 3-like	[Solanum tuberosum]	1e-67
comp740_c0_seq1	ref|XP_006576082.1|	PREDICTED: uncharacterized protein LOC102659506	[Glycine max]	3e-37
comp747_c0_seq1	gb|EXB62863.1|	hypothetical protein L484_008713	[Morus notabilis]	3e-08
comp751_c0_seq1	gb|EYU42000.1|	hypothetical protein MIMGU_mgv1a002394mg	[Mimulus guttatus]	2e-28
comp761_c0_seq1	ref|XP_007034094.1|	Zinc ion binding,nucleic acid binding,hydrolases, putative isoform 1	[Theobroma cacao]	1e-40
comp765_c0_seq1	ref|XP_002264843.1|	PREDICTED: uncharacterized protein LOC100258764	[Vitis vinifera]	9e-72
comp766_c0_seq1	ref|XP_007020523.1|	Outward rectifying K+ channel isoform 1	[Theobroma cacao]	2e-45
comp776_c0_seq1	emb|CBI32832.3|	unnamed protein product	[Vitis vinifera]	1e-39
comp780_c0_seq1	ref|XP_002279418.2|	PREDICTED: uncharacterized protein LOC100261795	[Vitis vinifera]	1e-69
comp782_c0_seq1	gb|EYU45040.1|	hypothetical protein MIMGU_mgv1a000068mg	[Mimulus guttatus]	2e-68
comp783_c0_seq1	ref|XP_006358825.1|	PREDICTED: cytochrome P450 83B1-like	[Solanum tuberosum]	1e-15
comp789_c0_seq1	ref|XP_004232715.1|	PREDICTED: protein TRANSPARENT TESTA 12-like	[Solanum lycopersicum]	1e-16
comp790_c0_seq1	gb|EXC17878.1|	Primary amine oxidase	[Morus notabilis]	6e-34
comp793_c0_seq1	ref|XP_006427692.1|	hypothetical protein CICLE_v10025035mg	[Citrus clementina]	6e-16
comp826_c0_seq1	emb|CBI15412.3|	unnamed protein product	[Vitis vinifera]	2e-08
comp850_c0_seq1	ref|XP_002265630.1|	PREDICTED: ent-kaurenoic acid oxidase 2	[Vitis vinifera]	1e-63
comp861_c0_seq1	gb|AAF98181.1|AC000107_4	F17F8.5	[Arabidopsis thaliana]	2e-16
comp874_c0_seq1	ref|XP_007043377.1|	GRAS family transcription factor	[Theobroma cacao]	6e-25
comp877_c0_seq1	ref|XP_004289805.1|	PREDICTED: probable beta-D-xylosidase 5-like	[Fragaria vesca subsp. vesca]	7e-37
comp879_c0_seq1	ref|XP_002263663.2|	PREDICTED: sister chromatid cohesion 1 protein 3-like	[Vitis vinifera]	3e-22
comp882_c0_seq1	ref|XP_002528831.1|	protein phosphatase 2c, putative	[Ricinus communis]	4e-65
comp886_c0_seq1	ref|XP_004146583.1|	PREDICTED: telomerase Cajal body protein 1-like	[Cucumis sativus]	7e-51
comp892_c0_seq1	ref|XP_002515939.1|	conserved hypothetical protein	[Ricinus communis]	9e-21
comp894_c0_seq1	ref|XP_004239208.1|	PREDICTED: F-box protein At1g67340-like	[Solanum lycopersicum]	4e-53
comp898_c0_seq1	ref|XP_007201933.1|	hypothetical protein PRUPE_ppa003540mg	[Prunus persica]	3e-21
comp901_c0_seq1	emb|CBI33453.3|	unnamed protein product	[Vitis vinifera]	1e-80
comp912_c0_seq1	ref|XP_006354974.1|	PREDICTED: receptor-like protein kinase FERONIA-like	[Solanum tuberosum]	5e-27
comp914_c0_seq1	ref|XP_007026198.1|	Pyrophosphate--fructose 6-phosphate 1-phosphotransferase subunit beta isoform 2	[Theobroma cacao]	1e-63
comp916_c0_seq1	gb|EYU46196.1|	hypothetical protein MIMGU_mgv1a004566mg	[Mimulus guttatus]	1e-93
comp918_c0_seq1	ref|XP_007025069.1|	Glycosyl hydrolase superfamily protein	[Theobroma cacao]	5e-09
comp922_c0_seq1	gb|EXC13603.1|	putative E3 ubiquitin-protein ligase	[Morus notabilis]	9e-31
comp924_c0_seq1	emb|CAN76029.1|	hypothetical protein VITISV_016069	[Vitis vinifera]	5e-17
comp927_c0_seq1	emb|CAN67364.1|	hypothetical protein VITISV_033303	[Vitis vinifera]	2e-26
comp932_c0_seq1	ref|XP_006482440.1|	PREDICTED: auxin transport protein BIG-like	[Citrus sinensis]	7e-27
comp942_c0_seq2	gb|EXB44848.1|	LRR receptor-like serine/threonine-protein kinase RPK2	[Morus notabilis]	2e-29
comp944_c0_seq1	ref|XP_002309217.2|	hypothetical protein POPTR_0006s15340g	[Populus trichocarpa]	1e-08
comp952_c0_seq1	emb|CAN70666.1|	hypothetical protein VITISV_029650	[Vitis vinifera]	4e-07
comp961_c0_seq1	ref|XP_007201781.1|	hypothetical protein PRUPE_ppa001132mg	[Prunus persica]	1e-148
comp962_c0_seq1	ref|XP_002306782.2|	hypothetical protein POPTR_0005s23360g	[Populus trichocarpa]	8e-41
comp966_c0_seq1	gb|AAF98369.1|AF158253_1	patatin-like protein 3	[Nicotiana tabacum]	1e-125
comp975_c0_seq1	gb|EXC25413.1|	hypothetical protein L484_016796	[Morus notabilis]	3e-41
comp976_c0_seq1	ref|XP_002524936.1|	conserved hypothetical protein	[Ricinus communis]	4e-43
comp997_c0_seq1	emb|CBI22750.3|	unnamed protein product	[Vitis vinifera]	5e-43
comp1003_c0_seq1	gb|EYU27445.1|	hypothetical protein MIMGU_mgv1a000005mg	[Mimulus guttatus]	1e-100
comp1006_c0_seq1	ref|XP_002283665.1|	PREDICTED: probable E3 ubiquitin-protein ligase ARI2-like	[Vitis vinifera]	1e-42
comp1012_c0_seq1	ref|XP_007223143.1|	hypothetical protein PRUPE_ppa009014mg	[Prunus persica]	5e-49
comp1014_c0_seq1	ref|XP_007214547.1|	hypothetical protein PRUPE_ppa001057mg	[Prunus persica]	1e-103
comp1021_c0_seq1	emb|CBI32077.3|	unnamed protein product	[Vitis vinifera]	4e-75
comp1022_c0_seq1	ref|XP_006469444.1|	PREDICTED: NAD-dependent protein deacetylase SRT1-like isoform X1	[Citrus sinensis]	3e-95
comp1033_c0_seq1	ref|XP_007215587.1|	hypothetical protein PRUPE_ppa007590mg	[Prunus persica]	8e-83
comp1044_c0_seq1	ref|XP_004303303.1|	PREDICTED: cucumber peeling cupredoxin-like	[Fragaria vesca subsp. vesca]	2e-44
comp1048_c0_seq1	ref|XP_007023025.1|	Cysteine/Histidine-rich C1 domain family protein	[Theobroma cacao]	7e-08
comp1054_c0_seq1	ref|XP_002521583.1|	sugar transporter, putative	[Ricinus communis]	9e-20
comp1062_c0_seq1	emb|CBI20858.3|	unnamed protein product	[Vitis vinifera]	1e-163
comp1067_c0_seq1	ref|XP_002271101.1|	PREDICTED: uncharacterized protein LOC100253581	[Vitis vinifera]	7e-99
comp1073_c0_seq1	ref|XP_002268719.1|	PREDICTED: uncharacterized protein LOC100254835	[Vitis vinifera]	2e-22
comp1074_c0_seq1	gb|EXB62305.1|	External NADH-ubiquinone oxidoreductase 1	[Morus notabilis]	7e-50
comp1075_c0_seq1	ref|XP_007033864.1|	Uncharacterized protein TCM_019970	[Theobroma cacao]	3e-07
comp1090_c0_seq1	gb|EYU33206.1|	hypothetical protein MIMGU_mgv1a010331mg	[Mimulus guttatus]	7e-16
comp1095_c0_seq1	ref|XP_007214346.1|	hypothetical protein PRUPE_ppa000112mg	[Prunus persica]	1e-108
comp1101_c0_seq1	ref|NP_001234258.1|	potassium channel	[Solanum lycopersicum]	1e-103
comp1103_c0_seq1	emb|CBI18190.3|	unnamed protein product	[Vitis vinifera]	9e-85
comp1106_c0_seq1	ref|XP_006344470.1|	PREDICTED: LOW QUALITY PROTEIN: C2 and GRAM domain-containing protein At5g50170-like	[Solanum tuberosum]	9e-39
comp1113_c0_seq1	gb|EYU26678.1|	hypothetical protein MIMGU_mgv1a009582mg	[Mimulus guttatus]	2e-87
comp1122_c0_seq1	ref|XP_006386965.1|	hypothetical protein POPTR_2568s00200g	[Populus trichocarpa]	7e-07
comp1126_c0_seq1	gb|EYU18452.1|	hypothetical protein MIMGU_mgv1a025223mg	[Mimulus guttatus]	5e-19
comp1127_c0_seq1	ref|XP_006451940.1|	hypothetical protein CICLE_v10008812mg	[Citrus clementina]	1e-31
comp1133_c0_seq1	gb|ADD31164.1|	RNA polymerase beta' subunit protein	[Ehretia acuminata]	1e-52
comp1134_c0_seq2	ref|XP_002268817.2|	PREDICTED: putative pentatricopeptide repeat-containing protein At5g09950	[Vitis vinifera]	1e-12
comp1140_c0_seq1	ref|XP_006374738.1|	leucine-rich repeat transmembrane protein kinase	[Populus trichocarpa]	6e-65
comp1154_c0_seq1	ref|XP_002325962.1|	hypothetical protein POPTR_0019s10710g	[Populus trichocarpa]	1e-52
comp1157_c0_seq1	emb|CBI18900.3|	unnamed protein product	[Vitis vinifera]	3e-54
comp1158_c0_seq1	ref|XP_007039112.1|	Transducin/WD40 repeat-like superfamily protein isoform 1	[Theobroma cacao]	4e-36
comp1165_c0_seq1	ref|XP_007214499.1|	hypothetical protein PRUPE_ppa018063mg	[Prunus persica]	3e-74
comp1172_c0_seq1	gb|EYU22158.1|	hypothetical protein MIMGU_mgv1a006644mg	[Mimulus guttatus]	1e-38
comp1182_c0_seq1	gb|EXC20325.1|	hypothetical protein L484_020545	[Morus notabilis]	5e-52
comp1183_c0_seq1	ref|XP_004299842.1|	PREDICTED: receptor-like protein kinase HSL1-like	[Fragaria vesca subsp. vesca]	3e-57
comp1184_c0_seq1	gb|AFJ20666.1|	WRKY transcription factor 40	[Camellia sinensis]	5e-13
comp1194_c0_seq1	ref|XP_004239184.1|	PREDICTED: DNA polymerase alpha subunit B-like	[Solanum lycopersicum]	2e-74
comp1195_c0_seq1	ref|XP_003632043.1|	PREDICTED: LOW QUALITY PROTEIN: Werner Syndrome-like exonuclease-like	[Vitis vinifera]	3e-35
comp1196_c0_seq1	ref|XP_007029851.1|	Uncharacterized protein isoform 1	[Theobroma cacao]	3e-84
comp1207_c0_seq1	ref|XP_007207224.1|	hypothetical protein PRUPE_ppa000990mg	[Prunus persica]	2e-18
comp1210_c0_seq1	emb|CAN72847.1|	hypothetical protein VITISV_013937	[Vitis vinifera]	3e-67
comp1215_c0_seq1	gb|EYU45590.1|	hypothetical protein MIMGU_mgv1a002079mg	[Mimulus guttatus]	2e-71
comp1216_c0_seq1	emb|CAN80670.1|	hypothetical protein VITISV_025635	[Vitis vinifera]	8e-15
comp1218_c0_seq1	emb|CBI25612.3|	unnamed protein product	[Vitis vinifera]	1e-137
comp1220_c0_seq1	ref|XP_006354325.1|	PREDICTED: uncharacterized protein LOC102591579	[Solanum tuberosum]	2e-25
comp1222_c0_seq1	gb|EYU23563.1|	hypothetical protein MIMGU_mgv1a002297mg	[Mimulus guttatus]	1e-119
comp1230_c0_seq1	ref|XP_007205218.1|	hypothetical protein PRUPE_ppa005920mg	[Prunus persica]	1e-122
comp1232_c0_seq1	ref|XP_003631904.1|	PREDICTED: uncharacterized protein LOC100254788	[Vitis vinifera]	3e-26
comp1238_c0_seq1	ref|XP_006364513.1|	PREDICTED: serine/threonine-protein kinase ATR-like	[Solanum tuberosum]	1e-178
comp1252_c0_seq1	gb|EYU20969.1|	hypothetical protein MIMGU_mgv1a023745mg, partial	[Mimulus guttatus]	2e-27
comp1263_c0_seq1	emb|CBI16501.3|	unnamed protein product	[Vitis vinifera]	1e-36
comp1265_c0_seq1	emb|CAN84171.1|	hypothetical protein VITISV_028526	[Vitis vinifera]	8e-48
comp1273_c0_seq2	ref|XP_002519381.1|	Serine/threonine-protein kinase PBS1, putative	[Ricinus communis]	1e-33
comp1279_c0_seq1	gb|EXB41411.1|	hypothetical protein L484_007561	[Morus notabilis]	2e-08
comp1282_c0_seq1	gb|AHF58595.1|	delta 1-pyrroline-5-carboxylate synthetase 1	[Chrysanthemum lavandulifolium]	5e-34
comp1288_c0_seq1	emb|CAN75692.1|	hypothetical protein VITISV_038533	[Vitis vinifera]	9e-23
comp1296_c0_seq1	emb|CAN76196.1|	hypothetical protein VITISV_041073	[Vitis vinifera]	7e-31
comp1308_c0_seq1	gb|EPS61550.1|	ubiquitin carrier protein	[Genlisea aurea]	3e-67
comp1339_c0_seq1	ref|XP_002267010.1|	PREDICTED: RNA pseudourine synthase 3, mitochondrial-like	[Vitis vinifera]	6e-75
comp1342_c0_seq1	ref|XP_006351233.1|	PREDICTED: protein ROOT PRIMORDIUM DEFECTIVE 1-like isoform X1	[Solanum tuberosum]	8e-49
comp1365_c0_seq1	ref|XP_006481540.1|	PREDICTED: histone deacetylase 8-like isoform X1	[Citrus sinensis]	4e-35
comp1378_c0_seq1	gb|EYU43884.1|	hypothetical protein MIMGU_mgv1a021876mg, partial	[Mimulus guttatus]	5e-21
comp1379_c0_seq1	ref|XP_007034207.1|	Ralf-like 32	[Theobroma cacao]	4e-30
comp1381_c0_seq2	ref|XP_002280793.1|	PREDICTED: uncharacterized protein LOC100249023	[Vitis vinifera]	2e-32
comp1397_c0_seq1	ref|XP_007038365.1|	Leucine-rich repeat receptor-like protein kinase family protein	[Theobroma cacao]	6e-62
comp1405_c0_seq1	gb|EYU20371.1|	hypothetical protein MIMGU_mgv1a026829mg	[Mimulus guttatus]	1e-138
comp1412_c0_seq1	gb|ADN34117.1|	phospholipid-transporting ATPase	[Cucumis melo subsp. melo]	5e-50
comp1424_c0_seq1	ref|XP_006488498.1|	PREDICTED: cell division control protein 6 homolog	[Citrus sinensis]	1e-10
comp1426_c0_seq1	gb|EYU44409.1|	hypothetical protein MIMGU_mgv1a008588mg	[Mimulus guttatus]	1e-66
comp1431_c0_seq1	ref|XP_002269230.1|	PREDICTED: fructose-1,6-bisphosphatase, cytosolic	[Vitis vinifera]	1e-127
comp1435_c0_seq1	emb|CAN60712.1|	hypothetical protein VITISV_036441	[Vitis vinifera]	1e-56
comp1440_c0_seq1	emb|CBI33837.3|	unnamed protein product	[Vitis vinifera]	7e-47
comp1450_c0_seq1	emb|CAN64779.1|	hypothetical protein VITISV_043230	[Vitis vinifera]	8e-51
comp1456_c0_seq1	ref|XP_002273540.1|	PREDICTED: protein MID1-COMPLEMENTING ACTIVITY 1-like	[Vitis vinifera]	1e-95
comp1460_c0_seq1	gb|AHB17753.1|	GA signaling receptor	[Actinidia deliciosa]	5e-47
comp1467_c0_seq1	emb|CAN65536.1|	hypothetical protein VITISV_018285	[Vitis vinifera]	9e-37
comp1469_c0_seq1	ref|XP_002302558.2|	hypothetical protein POPTR_0002s15410g	[Populus trichocarpa]	9e-14
comp1470_c0_seq1	ref|XP_003632307.1|	PREDICTED: uncharacterized protein LOC100855273	[Vitis vinifera]	2e-06
comp1475_c0_seq2	gb|EYU38484.1|	hypothetical protein MIMGU_mgv1a022387mg	[Mimulus guttatus]	3e-37
comp1476_c0_seq1	ref|XP_006355893.1|	PREDICTED: uncharacterized protein LOC102587631	[Solanum tuberosum]	4e-13
comp1478_c0_seq1	ref|XP_002269478.2|	PREDICTED: metal tolerance protein C1	[Vitis vinifera]	1e-106
comp1483_c0_seq1	gb|EXC21102.1|	WD repeat domain phosphoinositide-interacting protein 3	[Morus notabilis]	5e-57
comp1484_c0_seq1	ref|XP_003631869.1|	PREDICTED: uncharacterized protein LOC100261651	[Vitis vinifera]	2e-99
comp1493_c0_seq1	ref|XP_002265807.1|	PREDICTED: urease accessory protein UreF-like isoform 1	[Vitis vinifera]	1e-105
comp1498_c0_seq1	ref|XP_002309826.2|	pentatricopeptide repeat-containing family protein	[Populus trichocarpa]	1e-149
comp1515_c0_seq1	ref|XP_006473564.1|	PREDICTED: BEL1-like homeodomain protein 3-like isoform X1	[Citrus sinensis]	6e-22
comp1520_c0_seq1	ref|XP_002280985.2|	PREDICTED: uncharacterized mscS family protein At1g78610-like	[Vitis vinifera]	2e-39
comp1521_c0_seq1	ref|XP_007026536.1|	NAD(P)-binding Rossmann-fold superfamily protein	[Theobroma cacao]	1e-134
comp1540_c0_seq2	emb|CBI21310.3|	unnamed protein product	[Vitis vinifera]	1e-29
comp1549_c0_seq1	emb|CAN72983.1|	hypothetical protein VITISV_009034	[Vitis vinifera]	7e-46
comp1551_c0_seq1	emb|CBI33170.3|	unnamed protein product	[Vitis vinifera]	5e-22
comp1552_c0_seq1	ref|XP_002265379.2|	PREDICTED: chromosome transmission fidelity protein 18 homolog	[Vitis vinifera]	1e-87
comp1567_c0_seq1	ref|XP_006366636.1|	PREDICTED: F-box protein CPR30-like	[Solanum tuberosum]	1e-42
comp1576_c0_seq1	ref|XP_006426699.1|	hypothetical protein CICLE_v10026604mg	[Citrus clementina]	1e-59
comp1580_c0_seq1	ref|XP_003588310.1|	hypothetical protein MTR_1g005810	[Medicago truncatula]	7e-20
comp1585_c0_seq1	emb|CAN74509.1|	hypothetical protein VITISV_015896	[Vitis vinifera]	7e-65
comp1588_c0_seq1	emb|CAN73061.1|	hypothetical protein VITISV_008006	[Vitis vinifera]	5e-31
comp1596_c0_seq1	gb|EXB37228.1|	Protease 2	[Morus notabilis]	5e-73
comp1598_c0_seq1	gb|ACZ04920.1|	argonaute 4-like protein	[Pelargonium x hortorum]	8e-15
comp1601_c0_seq1	ref|XP_002279606.2|	PREDICTED: ATP-dependent DNA helicase Q-like SIM-like	[Vitis vinifera]	1e-109
comp1606_c0_seq1	ref|XP_006429354.1|	hypothetical protein CICLE_v100131022mg, partial	[Citrus clementina]	3e-28
comp1609_c0_seq1	ref|XP_006358672.1|	PREDICTED: AT-rich interactive domain-containing protein 1-like	[Solanum tuberosum]	5e-42
comp1610_c0_seq1	ref|XP_006345378.1|	PREDICTED: F-box protein FBW2-like isoform X1	[Solanum tuberosum]	4e-88
comp1612_c0_seq1	ref|XP_006582542.1|	PREDICTED: uncharacterized protein LOC102668030	[Glycine max]	3e-22
comp1618_c0_seq1	ref|XP_002276549.1|	PREDICTED: transcription factor bHLH135	[Vitis vinifera]	9e-21
comp1643_c0_seq1	gb|EXC35009.1|	DNA topoisomerase 3-alpha	[Morus notabilis]	2e-64
comp1644_c0_seq1	emb|CAN80000.1|	hypothetical protein VITISV_043971	[Vitis vinifera]	1e-33
comp1649_c0_seq1	ref|XP_006489843.1|	PREDICTED: zinc finger MYM-type protein 1-like	[Citrus sinensis]	1e-165
comp1659_c0_seq1	gb|EXC02059.1|	hypothetical protein L484_024023	[Morus notabilis]	3e-48
comp1660_c0_seq1	ref|XP_007014264.1|	Pentatricopeptide repeat-containing protein, putative isoform 1	[Theobroma cacao]	1e-131
comp1675_c0_seq1	ref|XP_002516818.1|	s-adenosylmethionine decarboxylase, putative	[Ricinus communis]	9e-75
comp1683_c0_seq1	ref|XP_006366180.1|	PREDICTED: probable LRR receptor-like serine/threonine-protein kinase At3g47570-like	[Solanum tuberosum]	1e-174
comp1688_c0_seq1	ref|XP_004500421.1|	PREDICTED: uncharacterized protein LOC101494282 isoform X1	[Cicer arietinum]	4e-83
comp1691_c0_seq1	emb|CCA65979.1|	hypothetical protein	[Beta vulgaris subsp. vulgaris]	4e-18
comp1696_c0_seq1	ref|XP_007285912.1|	aldo/keto reductase, putative	[Colletotrichum gloeosporioides Nara gc5]	3e-71
comp1700_c0_seq1	ref|XP_002272255.1|	PREDICTED: uncharacterized protein LOC100256651	[Vitis vinifera]	1e-33
comp1701_c0_seq1	ref|XP_002533751.1|	Chitin-inducible gibberellin-responsive protein, putative	[Ricinus communis]	1e-15
comp1703_c0_seq1	ref|XP_002279852.2|	PREDICTED: uncharacterized protein LOC100258615	[Vitis vinifera]	9e-25
comp1717_c0_seq1	emb|CBI17681.3|	unnamed protein product	[Vitis vinifera]	2e-99
comp1719_c0_seq1	gb|AET36885.1|	putative replicase, partial	[Actinidia virus A]	9e-53
comp1725_c0_seq1	ref|XP_002264972.2|	PREDICTED: GTP-binding protein At2g22870, partial	[Vitis vinifera]	6e-45
comp1726_c0_seq1	ref|XP_004290270.1|	PREDICTED: probable peptide/nitrate transporter At1g33440-like	[Fragaria vesca subsp. vesca]	1e-79
comp1728_c0_seq1	ref|YP_008592887.1|	Ycf2 (chloroplast)	[Camellia danzaiensis]	9e-37
comp1738_c0_seq1	ref|XP_007200108.1|	hypothetical protein PRUPE_ppa019021mg, partial	[Prunus persica]	6e-17
comp1739_c0_seq1	gb|EXC05039.1|	Prolyl 3-hydroxylase 1	[Morus notabilis]	2e-36
comp1751_c0_seq1	ref|XP_002513056.1|	Exoenzymes regulatory protein aepA precursor, putative	[Ricinus communis]	4e-56
comp1753_c0_seq1	ref|XP_007014357.1|	Pentatricopeptide repeat superfamily protein isoform 1	[Theobroma cacao]	1e-37
comp1760_c0_seq1	ref|XP_007035668.1|	Phospholipase D P1, ZETA 1 isoform 3	[Theobroma cacao]	2e-39
comp1765_c0_seq1	emb|CBI18163.3|	unnamed protein product	[Vitis vinifera]	1e-46
comp1778_c0_seq1	gb|EYU26232.1|	hypothetical protein MIMGU_mgv1a019056mg	[Mimulus guttatus]	3e-57
comp1783_c0_seq1	ref|XP_007203634.1|	hypothetical protein PRUPE_ppa003994mg	[Prunus persica]	8e-50
comp1788_c0_seq1	ref|XP_006451470.1|	hypothetical protein CICLE_v10007864mg	[Citrus clementina]	9e-64
comp1789_c0_seq1	emb|CAN69700.1|	hypothetical protein VITISV_003292	[Vitis vinifera]	2e-28
comp1792_c0_seq1	ref|XP_007035552.1|	Cullin 1, putative	[Theobroma cacao]	5e-88
comp1795_c0_seq1	ref|XP_006366448.1|	PREDICTED: F-box/FBD/LRR-repeat protein At1g13570-like isoform X1	[Solanum tuberosum]	1e-123
comp1812_c0_seq1	ref|XP_006401731.1|	hypothetical protein EUTSA_v10014447mg	[Eutrema salsugineum]	1e-20
comp1816_c0_seq1	gb|EYU28216.1|	hypothetical protein MIMGU_mgv1a007235mg	[Mimulus guttatus]	5e-59
comp1821_c0_seq1	emb|CBI15164.3|	unnamed protein product	[Vitis vinifera]	2e-08
comp1822_c0_seq1	ref|XP_006341481.1|	PREDICTED: pentatricopeptide repeat-containing protein At5g61990, mitochondrial-like	[Solanum tuberosum]	3e-67
comp1825_c0_seq2	ref|NP_001105360.1|	membrane H(+)-ATPase1	[Zea mays]	5e-17
comp1828_c0_seq1	ref|XP_006473472.1|	PREDICTED: cytochrome P450 734A1-like	[Citrus sinensis]	1e-109
comp1830_c0_seq1	ref|XP_007213736.1|	hypothetical protein PRUPE_ppa000173mg	[Prunus persica]	8e-38
comp1836_c0_seq1	emb|CBI35900.3|	unnamed protein product	[Vitis vinifera]	8e-18
comp1844_c0_seq1	ref|XP_002322740.1|	hypothetical protein POPTR_0016s06060g	[Populus trichocarpa]	7e-09
comp1845_c0_seq1	emb|CBI16200.3|	unnamed protein product	[Vitis vinifera]	3e-59
comp1846_c0_seq1	emb|CBI19419.3|	unnamed protein product	[Vitis vinifera]	7e-44
comp1848_c0_seq1	ref|XP_002263801.1|	PREDICTED: putative acyl-CoA synthetase YngI-like	[Vitis vinifera]	3e-44
comp1852_c0_seq1	ref|XP_003541887.1|	PREDICTED: pseudouridine-5'-monophosphatase-like	[Glycine max]	9e-20
comp1859_c0_seq1	emb|CBI39437.3|	unnamed protein product	[Vitis vinifera]	2e-75
comp1862_c0_seq1	emb|CBI24131.3|	unnamed protein product	[Vitis vinifera]	5e-25
comp1865_c0_seq1	ref|XP_002272899.1|	PREDICTED: germin-like protein 11-1	[Vitis vinifera]	3e-62
comp1869_c0_seq1	gb|EYU39390.1|	hypothetical protein MIMGU_mgv1a006981mg	[Mimulus guttatus]	4e-26
comp1882_c0_seq1	ref|XP_006358092.1|	PREDICTED: heat stress transcription factor A-4a-like isoform X1	[Solanum tuberosum]	2e-54
comp1887_c0_seq1	gb|ACO12533.1|	60S ribosomal protein L13	[Lepeophtheirus salmonis]	6e-10
comp1892_c0_seq1	ref|XP_002512823.1|	conserved hypothetical protein	[Ricinus communis]	3e-20
comp1893_c0_seq1	ref|NP_001240144.1|	uncharacterized protein LOC100790622	[Glycine max]	4e-39
comp1895_c0_seq1	ref|XP_002282801.1|	PREDICTED: uncharacterized protein LOC100262697	[Vitis vinifera]	1e-106
comp1897_c0_seq1	ref|XP_002282137.2|	PREDICTED: ABC transporter B family member 15-like	[Vitis vinifera]	3e-91
comp1905_c0_seq1	ref|XP_004298855.1|	PREDICTED: cation/H(+) antiporter 18-like	[Fragaria vesca subsp. vesca]	3e-40
comp1915_c0_seq1	ref|XP_002316683.2|	hypothetical protein POPTR_0011s03750g	[Populus trichocarpa]	1e-46
comp1920_c0_seq1	ref|XP_002305456.2|	hypothetical protein POPTR_0004s16850g	[Populus trichocarpa]	0
comp1921_c0_seq1	gb|EXB67661.1|	hypothetical protein L484_010229	[Morus notabilis]	1e-28
comp1922_c0_seq1	gb|ACJ03068.1|	HB04p	[Malus floribunda]	2e-09
comp1923_c0_seq1	gb|EYU35414.1|	hypothetical protein MIMGU_mgv1a018031mg, partial	[Mimulus guttatus]	3e-34
comp1925_c0_seq1	ref|XP_007208906.1|	hypothetical protein PRUPE_ppa026999mg	[Prunus persica]	3e-77
comp1950_c0_seq1	ref|XP_006369457.1|	hypothetical protein POPTR_0001s23620g, partial	[Populus trichocarpa]	2e-80
comp1957_c0_seq1	ref|XP_003634172.1|	PREDICTED: uncharacterized protein LOC100853102	[Vitis vinifera]	1e-12
comp1965_c0_seq1	ref|XP_007199386.1|	hypothetical protein PRUPE_ppa025873mg	[Prunus persica]	0
comp1967_c0_seq1	ref|XP_002267916.2|	PREDICTED: cysteine-rich receptor-like protein kinase 25-like isoform 1	[Vitis vinifera]	4e-38
comp1968_c0_seq1	ref|XP_006443676.1|	hypothetical protein CICLE_v10018498mg	[Citrus clementina]	1e-35
comp1973_c0_seq1	ref|XP_002265303.2|	PREDICTED: uncharacterized protein LOC100266712	[Vitis vinifera]	6e-30
comp1975_c0_seq1	gb|EXC07348.1|	Inactive protein kinase	[Morus notabilis]	5e-39
comp1979_c0_seq1	ref|XP_003633761.1|	PREDICTED: probable metal-nicotianamine transporter YSL6-like isoform 2	[Vitis vinifera]	3e-78
comp1991_c0_seq2	emb|CBI34676.3|	unnamed protein product	[Vitis vinifera]	3e-36
comp1999_c0_seq1	ref|XP_006467449.1|	PREDICTED: peroxisomal (S)-2-hydroxy-acid oxidase-like isoform X2	[Citrus sinensis]	4e-40
comp2014_c0_seq1	ref|XP_004296777.1|	PREDICTED: sugar transporter ERD6-like 16-like	[Fragaria vesca subsp. vesca]	7e-12
comp2016_c0_seq1	gb|EXB36076.1|	hypothetical protein L484_018234	[Morus notabilis]	2e-08
comp2023_c0_seq1	emb|CBI24996.3|	unnamed protein product	[Vitis vinifera]	5e-74
comp2042_c0_seq1	ref|XP_002275623.2|	PREDICTED: S-type anion channel SLAH3-like	[Vitis vinifera]	5e-25
comp2051_c0_seq1	ref|XP_003529759.1|	PREDICTED: dehydration-responsive element-binding protein 3-like	[Glycine max]	1e-37
comp2059_c0_seq1	gb|AFW81818.1|	hypothetical protein ZEAMMB73_780929	[Zea mays]	1e-40
comp2070_c0_seq1	ref|XP_002278995.1|	PREDICTED: ankyrin repeat-containing protein At2g01680-like	[Vitis vinifera]	9e-37
comp2079_c0_seq1	ref|XP_006344768.1|	PREDICTED: TMV resistance protein N-like	[Solanum tuberosum]	1e-37
comp2081_c0_seq1	ref|XP_007023568.1|	HXXXD-type acyl-transferase family protein, putative	[Theobroma cacao]	1e-61
comp2086_c0_seq1	ref|XP_004494043.1|	PREDICTED: uncharacterized protein LOC101493395	[Cicer arietinum]	2e-14
comp2087_c0_seq1	emb|CBI30815.3|	unnamed protein product	[Vitis vinifera]	2e-79
comp2100_c0_seq1	ref|XP_007217772.1|	hypothetical protein PRUPE_ppa015023mg	[Prunus persica]	1e-49
comp2102_c0_seq1	ref|XP_003634404.1|	PREDICTED: uncharacterized protein LOC100854126	[Vitis vinifera]	1e-55
comp2108_c0_seq1	ref|XP_006488343.1|	PREDICTED: telomere repeat-binding protein 5-like isoform X1	[Citrus sinensis]	4e-07
comp2114_c0_seq1	ref|XP_007033119.1|	RING/FYVE/PHD zinc finger superfamily protein	[Theobroma cacao]	3e-50
comp2128_c0_seq1	ref|XP_006341673.1|	PREDICTED: periodic tryptophan protein 2 homolog isoform X1	[Solanum tuberosum]	4e-39
comp2133_c0_seq1	ref|XP_006482037.1|	PREDICTED: glucan endo-1,3-beta-glucosidase, acidic isoform PR-Q'-like	[Citrus sinensis]	6e-52
comp2140_c0_seq1	ref|XP_006349714.1|	PREDICTED: BI1-like protein-like	[Solanum tuberosum]	4e-80
comp2142_c0_seq1	ref|XP_002524280.1|	Small glutamine-rich tetratricopeptide repeat-containing protein A, putative	[Ricinus communis]	2e-49
comp2152_c0_seq1	ref|XP_007010336.1|	Pentatricopeptide repeat (PPR) superfamily protein, putative isoform 1	[Theobroma cacao]	5e-82
comp2156_c0_seq1	ref|XP_002274071.2|	PREDICTED: uncharacterized protein LOC100243155	[Vitis vinifera]	5e-28
comp2158_c0_seq1	ref|XP_006363089.1|	PREDICTED: uncharacterized serine-rich protein C215.13-like	[Solanum tuberosum]	2e-21
comp2162_c0_seq1	emb|CBI20863.3|	unnamed protein product	[Vitis vinifera]	6e-18
comp2172_c0_seq1	emb|CBI21215.3|	unnamed protein product	[Vitis vinifera]	4e-11
comp2177_c0_seq1	ref|XP_002271582.1|	PREDICTED: uncharacterized protein LOC100267642	[Vitis vinifera]	1e-109
comp2178_c0_seq1	ref|XP_007017192.1|	Subtilisin-like serine protease 2, putative	[Theobroma cacao]	8e-19
comp2188_c0_seq1	ref|XP_003551514.1|	PREDICTED: heterogeneous nuclear ribonucleoprotein 1-like isoform X1	[Glycine max]	7e-29
comp2192_c0_seq1	ref|XP_006431670.1|	hypothetical protein CICLE_v10003660mg	[Citrus clementina]	9e-46
comp2196_c0_seq1	ref|XP_007200112.1|	hypothetical protein PRUPE_ppa018837mg	[Prunus persica]	1e-116
comp2200_c0_seq1	ref|XP_002272021.1|	PREDICTED: uncharacterized protein LOC100249432 isoform 1	[Vitis vinifera]	2e-29
comp2210_c0_seq1	ref|XP_002282971.1|	PREDICTED: putative endo-1,3(4)-beta-glucanase 2-like	[Vitis vinifera]	1e-44
comp2214_c0_seq1	ref|XP_006426294.1|	hypothetical protein CICLE_v10025924mg	[Citrus clementina]	5e-26
comp2238_c0_seq1	emb|CAN71597.1|	hypothetical protein VITISV_019007	[Vitis vinifera]	1e-128
comp2248_c0_seq1	ref|XP_007227203.1|	hypothetical protein PRUPE_ppa019251mg	[Prunus persica]	2e-92
comp2249_c0_seq1	ref|XP_004296170.1|	PREDICTED: GPI mannosyltransferase 2-like	[Fragaria vesca subsp. vesca]	6e-30
comp2250_c0_seq1	gb|ADU15474.1|	AP3	[Actinidia eriantha]	1e-128
comp2255_c0_seq1	ref|XP_007027797.1|	Pentatricopeptide repeat superfamily protein	[Theobroma cacao]	2e-77
comp2257_c0_seq1	ref|XP_002271059.1|	PREDICTED: pyrophosphate--fructose 6-phosphate 1-phosphotransferase subunit beta	[Vitis vinifera]	1e-69
comp2263_c0_seq1	ref|XP_003628497.1|	NADH dehydrogenase subunit F	[Medicago truncatula]	1e-23
comp2266_c0_seq1	gb|EYU36438.1|	hypothetical protein MIMGU_mgv1a023798mg	[Mimulus guttatus]	1e-53
comp2269_c0_seq1	ref|XP_003551760.1|	PREDICTED: LRR receptor-like serine/threonine-protein kinase RPK2-like	[Glycine max]	3e-27
comp2270_c0_seq1	emb|CBI36701.3|	unnamed protein product	[Vitis vinifera]	8e-70
comp2297_c0_seq1	ref|XP_007020202.1|	SnRNA-activating protein complex subunit 3 isoform 2	[Theobroma cacao]	1e-45
comp2302_c0_seq2	emb|CAN74951.1|	hypothetical protein VITISV_030567	[Vitis vinifera]	4e-31
comp2305_c0_seq1	gb|EXB32333.1|	hypothetical protein L484_005539	[Morus notabilis]	2e-93
comp2310_c0_seq1	ref|XP_007219011.1|	hypothetical protein PRUPE_ppa004268mg	[Prunus persica]	6e-33
comp2312_c0_seq1	emb|CBI34501.3|	unnamed protein product	[Vitis vinifera]	2e-94
comp2317_c0_seq1	emb|CBI24630.3|	unnamed protein product	[Vitis vinifera]	8e-15
comp2320_c0_seq1	ref|XP_006381622.1|	pentatricopeptide repeat-containing family protein	[Populus trichocarpa]	1e-15
comp2322_c0_seq1	ref|XP_006853854.1|	hypothetical protein AMTR_s00036p00097210	[Amborella trichopoda]	9e-43
comp2326_c0_seq1	emb|CBI37192.3|	unnamed protein product	[Vitis vinifera]	1e-97
comp2332_c0_seq1	ref|XP_002283274.1|	PREDICTED: 6-phosphofructokinase 3-like	[Vitis vinifera]	1e-21
comp2337_c0_seq1	ref|XP_002269417.2|	PREDICTED: exonuclease 1-like	[Vitis vinifera]	9e-57
comp2339_c0_seq1	emb|CBI20600.3|	unnamed protein product	[Vitis vinifera]	1e-121
comp2341_c0_seq1	ref|XP_007030789.1|	Mitochondrial inner membrane translocase complex, subunit Tim44-related protein isoform 1	[Theobroma cacao]	3e-46
comp2343_c0_seq1	ref|XP_002527586.1|	copine, putative	[Ricinus communis]	5e-66
comp2352_c0_seq1	ref|XP_002283435.1|	PREDICTED: GPI mannosyltransferase 2	[Vitis vinifera]	2e-45
comp2363_c0_seq1	ref|XP_003516920.1|	PREDICTED: phosphatidylinositol:ceramide inositolphosphotransferase 1	[Glycine max]	6e-39
comp2371_c0_seq1	emb|CAN62930.1|	hypothetical protein VITISV_041093	[Vitis vinifera]	5e-78
comp2390_c0_seq1	ref|XP_006366610.1|	PREDICTED: probable disease resistance protein At4g27220-like	[Solanum tuberosum]	3e-35
comp2400_c0_seq1	emb|CAN64638.1|	hypothetical protein VITISV_033929	[Vitis vinifera]	8e-27
comp2402_c0_seq1	emb|CAN60531.1|	hypothetical protein VITISV_005582	[Vitis vinifera]	2e-55
comp2404_c0_seq1	ref|XP_004246486.1|	PREDICTED: uncharacterized protein LOC101246370	[Solanum lycopersicum]	4e-36
comp2428_c0_seq1	ref|XP_006344657.1|	PREDICTED: pentatricopeptide repeat-containing protein At5g14770, mitochondrial-like isoform X1	[Solanum tuberosum]	5e-50
comp2429_c0_seq2	ref|XP_002525649.1|	conserved hypothetical protein	[Ricinus communis]	5e-22
comp2430_c0_seq1	ref|XP_007025582.1|	F-box family protein, putative	[Theobroma cacao]	3e-10
comp2438_c0_seq1	ref|XP_007039958.1|	Myb domain protein 42	[Theobroma cacao]	2e-44
comp2444_c0_seq1	ref|XP_004169148.1|	PREDICTED: uncharacterized LOC101214906, partial	[Cucumis sativus]	2e-85
comp2450_c0_seq1	emb|CBI22034.3|	unnamed protein product	[Vitis vinifera]	5e-13
comp2469_c0_seq1	ref|XP_002272020.1|	PREDICTED: putative BPI/LBP family protein At3g20270	[Vitis vinifera]	3e-92
comp2472_c0_seq1	ref|XP_007017064.1|	Ovate family protein 4, putative	[Theobroma cacao]	5e-43
comp2478_c0_seq1	gb|AEY85032.1|	spliceosomal-like protein	[Camellia sinensis]	5e-39
comp2479_c0_seq2	ref|XP_007047770.1|	U-box domain-containing protein kinase family protein, putative	[Theobroma cacao]	8e-54
comp2482_c0_seq1	ref|XP_007042766.1|	Amidase	[Theobroma cacao]	1e-28
comp2484_c0_seq1	ref|XP_002521168.1|	argininosuccinate synthase, putative	[Ricinus communis]	1e-12
comp2489_c0_seq1	ref|XP_002282086.2|	PREDICTED: uncharacterized protein LOC100257340	[Vitis vinifera]	3e-31
comp2499_c0_seq1	dbj|BAO51844.1|	UDP-glycosyltransferase 85A28	[Vitis vinifera]	9e-22
comp2504_c0_seq1	ref|XP_002279104.1|	PREDICTED: chaperone protein dnaJ 10-like	[Vitis vinifera]	1e-36
comp2508_c0_seq1	ref|XP_007040332.1|	Nuclear transport factor 2 family protein, putative	[Theobroma cacao]	6e-25
comp2510_c0_seq1	emb|CBI19761.3|	unnamed protein product	[Vitis vinifera]	1e-120
comp2525_c0_seq1	ref|XP_003632994.1|	PREDICTED: pentatricopeptide repeat-containing protein At4g21065-like	[Vitis vinifera]	7e-79
comp2530_c0_seq1	gb|EYU31709.1|	hypothetical protein MIMGU_mgv1a024293mg, partial	[Mimulus guttatus]	6e-18
comp2544_c0_seq1	ref|XP_002285740.1|	PREDICTED: uncharacterized protein LOC100260500	[Vitis vinifera]	2e-16
comp2547_c0_seq1	emb|CAN83381.1|	hypothetical protein VITISV_035961	[Vitis vinifera]	7e-59
comp2548_c0_seq1	gb|EYU32974.1|	hypothetical protein MIMGU_mgv1a022337mg, partial	[Mimulus guttatus]	5e-15
comp2560_c0_seq1	ref|XP_002280399.1|	PREDICTED: alpha-N-acetylglucosaminidase-like	[Vitis vinifera]	6e-60
comp2563_c0_seq1	ref|XP_002265212.2|	PREDICTED: uncharacterized protein LOC100257588	[Vitis vinifera]	2e-67
comp2564_c0_seq1	ref|XP_006295416.1|	hypothetical protein CARUB_v10024514mg	[Capsella rubella]	9e-29
comp2574_c0_seq1	emb|CBI35900.3|	unnamed protein product	[Vitis vinifera]	1e-153
comp2584_c0_seq1	ref|XP_002278079.1|	PREDICTED: thaumatin-like protein	[Vitis vinifera]	3e-98
comp2594_c0_seq1	ref|XP_006471150.1|	PREDICTED: disease resistance protein At4g27190-like	[Citrus sinensis]	3e-26
comp2597_c0_seq1	emb|CAN83822.1|	hypothetical protein VITISV_030954	[Vitis vinifera]	2e-38
comp2602_c0_seq1	emb|CAN64711.1|	hypothetical protein VITISV_043726	[Vitis vinifera]	2e-30
comp2605_c0_seq1	ref|XP_002300081.1|	hypothetical protein POPTR_0001s36210g	[Populus trichocarpa]	2e-93
comp2615_c0_seq1	gb|EXB56024.1|	Root phototropism protein 2	[Morus notabilis]	1e-35
comp2632_c0_seq1	ref|XP_002263086.2|	PREDICTED: putative clathrin assembly protein At4g40080-like	[Vitis vinifera]	3e-29
comp2633_c0_seq1	ref|XP_006347082.1|	PREDICTED: protein MOR1-like	[Solanum tuberosum]	2e-12
comp2634_c0_seq1	ref|XP_004295713.1|	PREDICTED: 52 kDa repressor of the inhibitor of the protein kinase-like	[Fragaria vesca subsp. vesca]	7e-09
comp2635_c0_seq1	gb|EXB70716.1|	hypothetical protein L484_023902	[Morus notabilis]	4e-40
comp2642_c0_seq1	gb|AHC02089.1|	pentatricopeptide repeat-containing protein 123, partial	[Aloysia herrerae]	1e-106
comp2647_c0_seq1	gb|EYU23048.1|	hypothetical protein MIMGU_mgv1a026845mg, partial	[Mimulus guttatus]	3e-12
comp2649_c0_seq1	emb|CBI30449.3|	unnamed protein product	[Vitis vinifera]	2e-10
comp2657_c0_seq1	ref|XP_007220260.1|	hypothetical protein PRUPE_ppa001277mg	[Prunus persica]	3e-41
comp2659_c0_seq1	gb|EXC17278.1|	hypothetical protein L484_027465	[Morus notabilis]	3e-20
comp2665_c0_seq1	emb|CBI37626.3|	unnamed protein product	[Vitis vinifera]	1e-33
comp2666_c0_seq1	ref|XP_007223585.1|	hypothetical protein PRUPE_ppa012354mg	[Prunus persica]	2e-45
comp2667_c0_seq1	ref|XP_006356707.1|	PREDICTED: uncharacterized protein LOC102583992	[Solanum tuberosum]	2e-53
comp2671_c0_seq1	emb|CAN71969.1|	hypothetical protein VITISV_007364	[Vitis vinifera]	3e-35
comp2672_c0_seq1	ref|XP_003635244.1|	PREDICTED: UPF0361 protein C3orf37 homolog	[Vitis vinifera]	8e-67
comp2689_c0_seq1	ref|XP_006464686.1|	PREDICTED: uncharacterized protein LOC102629203	[Citrus sinensis]	2e-11
comp2703_c0_seq1	ref|XP_007030791.1|	Sodium/hydrogen exchanger 1	[Theobroma cacao]	1e-141
comp2707_c0_seq1	gb|EXB30380.1|	Floral homeotic protein APETALA 2	[Morus notabilis]	1e-36
comp2712_c0_seq1	gb|AFU25705.1|	gag-pol precursor	[Castanea mollissima]	3e-08
comp2720_c0_seq1	ref|XP_002273699.1|	PREDICTED: uncharacterized protein LOC100261237	[Vitis vinifera]	1e-103
comp2723_c0_seq1	ref|XP_004305875.1|	PREDICTED: Fanconi anemia group D2 protein homolog	[Fragaria vesca subsp. vesca]	1e-138
comp2724_c0_seq1	ref|XP_007216074.1|	hypothetical protein PRUPE_ppa017998mg	[Prunus persica]	4e-53
comp2733_c0_seq1	ref|XP_007212245.1|	hypothetical protein PRUPE_ppa013498mg	[Prunus persica]	7e-18
comp2737_c0_seq1	ref|XP_002510939.1|	Pectinesterase-2 precursor, putative	[Ricinus communis]	2e-61
comp2738_c0_seq1	ref|XP_006477053.1|	PREDICTED: uncharacterized protein LOC102618522 isoform X1	[Citrus sinensis]	1e-154
comp2766_c0_seq1	ref|XP_002271130.1|	PREDICTED: uncharacterized protein LOC100266352	[Vitis vinifera]	1e-50
comp2768_c0_seq1	ref|XP_004251278.1|	PREDICTED: nitrate excretion transporter 1-like	[Solanum lycopersicum]	6e-21
comp2771_c0_seq1	ref|XP_002283700.1|	PREDICTED: peregrin	[Vitis vinifera]	3e-63
comp2783_c0_seq1	ref|XP_007203034.1|	hypothetical protein PRUPE_ppa022599mg	[Prunus persica]	1e-108
comp2784_c0_seq1	emb|CBI20542.3|	unnamed protein product	[Vitis vinifera]	3e-48
comp2785_c0_seq1	gb|EMS53784.1|	IAA-alanine resistance protein 1	[Triticum urartu]	4e-14
comp2803_c0_seq2	emb|CAN80924.1|	hypothetical protein VITISV_003442	[Vitis vinifera]	1e-14
comp2807_c0_seq1	ref|XP_007209309.1|	hypothetical protein PRUPE_ppa007881mg	[Prunus persica]	1e-108
comp2813_c0_seq2	ref|XP_004231320.1|	PREDICTED: protein SUPPRESSOR OF npr1-1, CONSTITUTIVE 1-like	[Solanum lycopersicum]	3e-18
comp2832_c0_seq1	emb|CCA66222.1|	hypothetical protein	[Beta vulgaris subsp. vulgaris]	6e-19
comp2839_c0_seq1	gb|AFN42936.1|	pleiotropic drug resistance transporter 5	[Nicotiana plumbaginifolia]	7e-62
comp2845_c0_seq1	ref|XP_007203349.1|	hypothetical protein PRUPE_ppa020375mg	[Prunus persica]	2e-15
comp2846_c0_seq1	ref|XP_007051014.1|	EXORDIUM like 2	[Theobroma cacao]	1e-23
comp2850_c0_seq1	emb|CAN75753.1|	hypothetical protein VITISV_038412	[Vitis vinifera]	1e-13
comp2860_c0_seq1	ref|XP_002263778.1|	PREDICTED: putative pentatricopeptide repeat-containing protein At1g31840-like	[Vitis vinifera]	2e-42
comp2864_c0_seq2	ref|XP_006425204.1|	hypothetical protein CICLE_v10027674mg	[Citrus clementina]	1e-55
comp2884_c0_seq1	ref|XP_002522735.1|	conserved hypothetical protein	[Ricinus communis]	2e-78
comp2888_c0_seq1	gb|ABG22123.1|	polyprotein	[Prunus avium]	5e-40
comp2903_c0_seq1	ref|XP_006464442.1|	PREDICTED: putative dual specificity protein phosphatase DSP8-like isoform X2	[Citrus sinensis]	8e-21
comp2907_c0_seq2	emb|CBL94163.1|	putative RNA-directed DNA polymerase (Reverse transcriptase)	[Malus domestica]	8e-08
comp2927_c0_seq1	ref|XP_002270860.2|	PREDICTED: tyrosine-sulfated glycopeptide receptor 1-like	[Vitis vinifera]	3e-50
comp2944_c0_seq1	ref|XP_007044113.1|	Phosphatidyl serine synthase family protein isoform 1	[Theobroma cacao]	1e-64
comp2945_c0_seq1	ref|XP_006847504.1|	hypothetical protein AMTR_s00014p00034060	[Amborella trichopoda]	2e-36
comp2946_c0_seq1	ref|XP_003633835.1|	PREDICTED: GPI ethanolamine phosphate transferase 1-like	[Vitis vinifera]	0
comp2950_c0_seq1	ref|XP_007009957.1|	Tetratricopeptide repeat (TPR)-like superfamily protein	[Theobroma cacao]	1e-110
comp2957_c0_seq1	ref|XP_007203810.1|	hypothetical protein PRUPE_ppa023266mg	[Prunus persica]	6e-28
comp2966_c0_seq1	ref|XP_004238457.1|	PREDICTED: uncharacterized protein LOC101267233	[Solanum lycopersicum]	5e-29
comp2973_c0_seq1	emb|CAN71391.1|	hypothetical protein VITISV_038145	[Vitis vinifera]	8e-13
comp2976_c0_seq1	ref|XP_007023546.1|	Leucine-rich receptor-like protein kinase family protein, putative isoform 1	[Theobroma cacao]	2e-32
comp2979_c0_seq1	emb|CBI33575.3|	unnamed protein product	[Vitis vinifera]	3e-09
comp2988_c0_seq1	ref|XP_007204446.1|	hypothetical protein PRUPE_ppa026426mg	[Prunus persica]	2e-32
comp2997_c0_seq1	ref|XP_007048622.1|	SET domain-containing protein, putative isoform 1	[Theobroma cacao]	4e-29
comp2998_c0_seq1	ref|XP_007013791.1|	Pleiotropic drug resistance 12	[Theobroma cacao]	1e-117
comp3001_c0_seq1	ref|NP_001117204.1|	protein IQ-domain 18	[Arabidopsis thaliana]	1e-13
comp3028_c0_seq1	ref|XP_004229506.1|	PREDICTED: nitrate transporter 1.5-like	[Solanum lycopersicum]	6e-31
comp3033_c0_seq1	ref|XP_006341162.1|	PREDICTED: gamma-tubulin complex component 3 homolog	[Solanum tuberosum]	5e-47
comp3034_c0_seq1	ref|XP_002270860.2|	PREDICTED: tyrosine-sulfated glycopeptide receptor 1-like	[Vitis vinifera]	4e-62
comp3035_c0_seq1	ref|XP_006350193.1|	PREDICTED: putative disease resistance protein RGA3-like	[Solanum tuberosum]	2e-28
comp3040_c0_seq1	ref|XP_007050680.1|	REF4-related 1, putative isoform 2	[Theobroma cacao]	8e-25
comp3041_c0_seq1	ref|XP_002277304.1|	PREDICTED: uncharacterized protein LOC100266559	[Vitis vinifera]	2e-27
comp3050_c0_seq1	emb|CBI31251.3|	unnamed protein product	[Vitis vinifera]	5e-56
comp3075_c0_seq1	emb|CBI24242.3|	unnamed protein product	[Vitis vinifera]	2e-20
comp3085_c0_seq1	ref|XP_007036797.1|	WUSCHEL, putative isoform 2	[Theobroma cacao]	6e-74
comp3115_c0_seq1	ref|XP_003588515.1|	hypothetical protein MTR_1g008050	[Medicago truncatula]	4e-15
comp3122_c0_seq1	ref|XP_002270912.1|	PREDICTED: uncharacterized protein LOC100258737	[Vitis vinifera]	6e-36
comp3128_c0_seq1	ref|XP_006495186.1|	PREDICTED: uncharacterized protein LOC102610265	[Citrus sinensis]	8e-34
comp3143_c0_seq2	ref|XP_006341684.1|	PREDICTED: probable WRKY transcription factor 40-like	[Solanum tuberosum]	1e-24
comp3154_c0_seq1	ref|XP_006428799.1|	hypothetical protein CICLE_v10011877mg	[Citrus clementina]	9e-27
comp3163_c0_seq1	emb|CBI19144.3|	unnamed protein product	[Vitis vinifera]	6e-29
comp3169_c0_seq1	ref|XP_006439740.1|	hypothetical protein CICLE_v10020496mg	[Citrus clementina]	3e-93
comp3177_c0_seq1	gb|AET36885.1|	putative replicase, partial	[Actinidia virus A]	4e-62
comp3180_c0_seq1	ref|XP_007041114.1|	F-box/LRR-repeat protein 23, putative isoform 1	[Theobroma cacao]	4e-36
comp3186_c0_seq1	ref|XP_004308512.1|	PREDICTED: TMV resistance protein N-like	[Fragaria vesca subsp. vesca]	2e-08
comp3190_c0_seq1	ref|XP_006338887.1|	PREDICTED: ribose-phosphate pyrophosphokinase 3, mitochondrial-like	[Solanum tuberosum]	2e-22
comp3191_c0_seq1	ref|XP_002264130.2|	PREDICTED: pentatricopeptide repeat-containing protein At4g13650-like	[Vitis vinifera]	1e-52
comp3206_c0_seq1	ref|XP_006354879.1|	PREDICTED: glutamate receptor 2.9-like	[Solanum tuberosum]	6e-15
comp3221_c0_seq1	ref|XP_006476164.1|	PREDICTED: uncharacterized protein LOC102622154 isoform X1	[Citrus sinensis]	1e-117
comp3224_c0_seq1	gb|EYU22449.1|	hypothetical protein MIMGU_mgv1a020815mg	[Mimulus guttatus]	8e-34
comp3227_c0_seq1	ref|YP_008815949.1|	envelope membrane protein (chloroplast)	[Lindenbergia philippensis]	3e-27
comp3241_c0_seq1	gb|EXB58288.1|	Exonuclease 1	[Morus notabilis]	8e-15
comp3251_c0_seq1	ref|XP_006389410.1|	hypothetical protein POPTR_0025s00450g	[Populus trichocarpa]	2e-70
comp3271_c0_seq1	ref|XP_006601298.1|	PREDICTED: uncharacterized protein LOC100819940 isoform X4	[Glycine max]	4e-15
comp3288_c0_seq1	emb|CBI14995.3|	unnamed protein product	[Vitis vinifera]	2e-10
comp3290_c0_seq1	ref|XP_002277702.2|	PREDICTED: uncharacterized protein LOC100241927	[Vitis vinifera]	2e-89
comp3292_c0_seq1	gb|EYU38427.1|	hypothetical protein MIMGU_mgv1a001092mg	[Mimulus guttatus]	1e-171
comp3296_c0_seq1	ref|XP_002522362.1|	molybdopterin cofactor sulfurase, putative	[Ricinus communis]	2e-40
comp3300_c0_seq1	emb|CAN64485.1|	hypothetical protein VITISV_035038	[Vitis vinifera]	1e-19
comp3302_c0_seq1	ref|XP_006351015.1|	PREDICTED: uncharacterized protein LOC102596006	[Solanum tuberosum]	6e-29
comp3304_c0_seq1	emb|CBI15248.3|	unnamed protein product	[Vitis vinifera]	2e-06
comp3307_c0_seq1	ref|XP_007023768.1|	Uncharacterized protein TCM_027940	[Theobroma cacao]	9e-30
comp3315_c0_seq1	ref|XP_006355578.1|	PREDICTED: protein SRG1-like	[Solanum tuberosum]	6e-63
comp3317_c0_seq2	gb|ABG37658.1|	integrase	[Populus trichocarpa]	2e-49
comp3326_c0_seq2	emb|CBI15349.3|	unnamed protein product	[Vitis vinifera]	5e-21
comp3329_c0_seq1	ref|XP_006371626.1|	hypothetical protein POPTR_0019s13810g	[Populus trichocarpa]	1e-16
comp3330_c0_seq1	ref|XP_007024530.1|	ATPase E1-E2 type family protein / haloacid dehalogenase-like hydrolase family protein isoform 3	[Theobroma cacao]	3e-75
comp3331_c0_seq1	ref|XP_002528120.1|	ATP binding protein, putative	[Ricinus communis]	4e-08
comp3335_c0_seq1	emb|CBI18994.3|	unnamed protein product	[Vitis vinifera]	6e-26
comp3336_c0_seq1	ref|XP_003633769.1|	PREDICTED: receptor-like protein kinase FERONIA-like	[Vitis vinifera]	6e-71
comp3341_c0_seq1	ref|XP_002267032.1|	PREDICTED: ankyrin repeat-containing protein At5g02620-like	[Vitis vinifera]	5e-37
comp3345_c0_seq1	ref|XP_007199669.1|	hypothetical protein PRUPE_ppa000007mg	[Prunus persica]	4e-50
comp3362_c0_seq1	emb|CBI20096.3|	unnamed protein product	[Vitis vinifera]	8e-36
comp3377_c0_seq1	gb|ABB89020.1|	CXE carboxylesterase	[Actinidia deliciosa]	2e-67
comp3384_c0_seq1	ref|XP_006385151.1|	hypothetical protein POPTR_0004s24330g	[Populus trichocarpa]	6e-23
comp3385_c0_seq1	ref|XP_006449722.1|	hypothetical protein CICLE_v10016695mg	[Citrus clementina]	3e-44
comp3386_c0_seq1	ref|XP_002271582.1|	PREDICTED: uncharacterized protein LOC100267642	[Vitis vinifera]	5e-81
comp3388_c0_seq1	ref|XP_002279225.1|	PREDICTED: F-box protein PP2-B15-like	[Vitis vinifera]	8e-54
comp3392_c0_seq1	ref|XP_004247815.1|	PREDICTED: probable leucine-rich repeat receptor-like protein kinase At2g33170-like	[Solanum lycopersicum]	4e-31
comp3396_c0_seq1	ref|XP_002264075.1|	PREDICTED: WPP domain-associated protein-like	[Vitis vinifera]	1e-24
comp3407_c0_seq1	ref|XP_004238801.1|	PREDICTED: transcription factor HB29-like	[Solanum lycopersicum]	6e-23
comp3409_c0_seq2	emb|CAN76146.1|	hypothetical protein VITISV_034316	[Vitis vinifera]	3e-15
comp3413_c0_seq1	gb|AFK47309.1|	unknown	[Lotus japonicus]	2e-26
comp3417_c0_seq1	emb|CBI20655.3|	unnamed protein product	[Vitis vinifera]	4e-67
comp3440_c0_seq2	ref|XP_004247157.1|	PREDICTED: uncharacterized protein LOC101253933	[Solanum lycopersicum]	8e-34
comp3448_c0_seq1	ref|XP_006365567.1|	PREDICTED: tobamovirus multiplication protein 1-like	[Solanum tuberosum]	2e-21
comp3462_c0_seq1	ref|XP_006436890.1|	hypothetical protein CICLE_v10030712mg	[Citrus clementina]	1e-11
comp3476_c0_seq2	emb|CAN63633.1|	hypothetical protein VITISV_009387	[Vitis vinifera]	1e-74
comp3484_c0_seq1	emb|CBI17364.3|	unnamed protein product	[Vitis vinifera]	3e-32
comp3489_c0_seq1	emb|CBI40296.3|	unnamed protein product	[Vitis vinifera]	2e-25
comp3503_c0_seq1	ref|XP_007222990.1|	hypothetical protein PRUPE_ppa008992mg	[Prunus persica]	4e-48
comp3507_c0_seq1	gb|AFI23413.1|	pectin methylesterase	[Coffea arabica]	3e-84
comp3508_c0_seq1	ref|XP_006366374.1|	PREDICTED: mitochondrial substrate carrier family protein ucpB-like	[Solanum tuberosum]	2e-62
comp3514_c0_seq1	ref|XP_006426247.1|	hypothetical protein CICLE_v10024949mg	[Citrus clementina]	2e-74
comp3540_c0_seq1	emb|CBI34692.3|	unnamed protein product	[Vitis vinifera]	2e-26
comp3541_c0_seq2	ref|XP_002272151.2|	PREDICTED: uncharacterized protein LOC100242314	[Vitis vinifera]	1e-101
comp3542_c0_seq1	ref|XP_006367849.1|	PREDICTED: protein SCAR2-like isoform X3	[Solanum tuberosum]	1e-26
comp3586_c0_seq1	ref|XP_007036173.1|	Cyclic nucleotide-gated channel 16	[Theobroma cacao]	5e-80
comp3588_c0_seq1	ref|XP_007211971.1|	hypothetical protein PRUPE_ppa010857mg	[Prunus persica]	8e-08
comp3593_c0_seq1	ref|XP_002309131.2|	C2 domain-containing family protein	[Populus trichocarpa]	9e-89
comp3595_c0_seq1	emb|CBI19006.3|	unnamed protein product	[Vitis vinifera]	1e-38
comp3627_c0_seq1	ref|XP_007032332.1|	Amino acid permease, putative isoform 1	[Theobroma cacao]	1e-49
comp3630_c0_seq1	ref|XP_002274621.2|	PREDICTED: uncharacterized protein LOC100263200	[Vitis vinifera]	2e-19
comp3632_c0_seq1	emb|CBI17224.3|	unnamed protein product	[Vitis vinifera]	7e-36
comp3648_c0_seq1	ref|XP_007203703.1|	hypothetical protein PRUPE_ppa020972mg	[Prunus persica]	3e-31
comp3653_c0_seq1	ref|XP_003531900.1|	PREDICTED: protein NSP-INTERACTING KINASE 1-like	[Glycine max]	2e-16
comp3654_c0_seq2	ref|XP_007222234.1|	hypothetical protein PRUPE_ppa007910mg	[Prunus persica]	2e-21
comp3658_c0_seq1	ref|XP_004243873.1|	PREDICTED: F-box protein CPR30-like	[Solanum lycopersicum]	9e-07
comp3673_c0_seq1	emb|CBL94163.1|	putative RNA-directed DNA polymerase (Reverse transcriptase)	[Malus domestica]	4e-16
comp3685_c0_seq1	gb|EYU19474.1|	hypothetical protein MIMGU_mgv1a024768mg, partial	[Mimulus guttatus]	6e-10
comp3695_c0_seq2	ref|XP_002262672.1|	PREDICTED: oxygen-independent coproporphyrinogen-III oxidase-like protein sll1917	[Vitis vinifera]	1e-135
comp3705_c0_seq1	ref|XP_006351883.1|	PREDICTED: G-type lectin S-receptor-like serine/threonine-protein kinase At5g35370-like	[Solanum tuberosum]	2e-25
comp3706_c0_seq1	ref|XP_007033493.1|	Mannan endo-1,4-beta-mannosidase 6 isoform 2	[Theobroma cacao]	2e-30
comp3717_c0_seq1	emb|CAN83217.1|	hypothetical protein VITISV_018000	[Vitis vinifera]	5e-11
comp3719_c0_seq1	ref|XP_007199632.1|	hypothetical protein PRUPE_ppa013214mg	[Prunus persica]	3e-10
comp3727_c0_seq1	ref|XP_007027149.1|	ABC-2 type transporter family protein	[Theobroma cacao]	1e-103
comp3732_c0_seq1	ref|XP_006350608.1|	PREDICTED: ABC transporter C family member 10-like isoform X1	[Solanum tuberosum]	1e-91
comp3738_c0_seq1	ref|XP_004232912.1|	PREDICTED: MACPF domain-containing protein NSL1-like	[Solanum lycopersicum]	2e-81
comp3743_c0_seq1	emb|CBI28010.3|	unnamed protein product	[Vitis vinifera]	2e-65
comp3744_c0_seq2	ref|XP_002302098.2|	hypothetical protein POPTR_0002s04960g, partial	[Populus trichocarpa]	1e-22
comp3773_c0_seq2	ref|XP_002277493.2|	PREDICTED: uncharacterized protein LOC100249222	[Vitis vinifera]	1e-111
comp3778_c0_seq1	gb|EXC74644.1|	S-type anion channel SLAH3	[Morus notabilis]	1e-126
comp3786_c0_seq1	gb|EXB38444.1|	hypothetical protein L484_022344	[Morus notabilis]	3e-35
comp3791_c0_seq1	ref|XP_007020139.1|	MUTL isoform 2	[Theobroma cacao]	1e-102
comp3792_c0_seq2	ref|XP_006425275.1|	hypothetical protein CICLE_v10024702mg	[Citrus clementina]	3e-33
comp3793_c0_seq1	ref|XP_002276633.2|	PREDICTED: protein RRP5 homolog	[Vitis vinifera]	1e-167
comp3806_c0_seq2	gb|EXC24965.1|	GDSL esterase/lipase	[Morus notabilis]	1e-10
comp3808_c0_seq1	ref|XP_004294773.1|	PREDICTED: UDP-glycosyltransferase 87A1-like	[Fragaria vesca subsp. vesca]	1e-24
comp3811_c0_seq1	ref|XP_007044084.1|	Uncharacterized protein TCM_008923	[Theobroma cacao]	9e-06
comp3817_c0_seq1	ref|XP_006439677.1|	hypothetical protein CICLE_v10019515mg	[Citrus clementina]	4e-83
comp3819_c0_seq1	ref|XP_007034786.1|	Pentatricopeptide repeat (PPR) superfamily protein	[Theobroma cacao]	4e-62
comp3820_c0_seq1	ref|XP_002283306.1|	PREDICTED: putative E3 ubiquitin-protein ligase LIN-1-like	[Vitis vinifera]	4e-26
comp3822_c0_seq1	ref|XP_007034351.1|	Carbohydrate-binding X8 domain superfamily protein isoform 1	[Theobroma cacao]	1e-35
comp3827_c0_seq1	ref|XP_002277688.2|	PREDICTED: receptor-like protein kinase FERONIA	[Vitis vinifera]	5e-21
comp3828_c0_seq1	ref|XP_004289266.1|	PREDICTED: protein FAR1-RELATED SEQUENCE 5-like	[Fragaria vesca subsp. vesca]	1e-27
comp3833_c0_seq1	ref|XP_003597218.1|	Beta-galactosidase	[Medicago truncatula]	3e-73
comp3847_c0_seq1	ref|XP_004303268.1|	PREDICTED: protein TOPLESS-like	[Fragaria vesca subsp. vesca]	2e-50
comp3862_c0_seq1	ref|XP_006579213.1|	PREDICTED: uncharacterized protein LOC102670237	[Glycine max]	3e-23
comp3865_c0_seq1	ref|XP_007017221.1|	Glutamate-gated kainate-type ion channel receptor subunit GluR5, putative	[Theobroma cacao]	6e-44
comp3868_c0_seq1	ref|XP_006338525.1|	PREDICTED: U-box domain-containing protein 40-like	[Solanum tuberosum]	5e-52
comp3869_c0_seq1	ref|XP_007036373.1|	Receptor protein kinase, putative	[Theobroma cacao]	2e-46
comp3874_c0_seq1	ref|XP_004499395.1|	PREDICTED: NAC domain-containing protein 8-like	[Cicer arietinum]	1e-34
comp3885_c0_seq1	ref|XP_006339300.1|	PREDICTED: pentatricopeptide repeat-containing protein At2g32630-like	[Solanum tuberosum]	9e-30
comp3887_c0_seq1	ref|XP_004302418.1|	PREDICTED: protein ALWAYS EARLY 2-like	[Fragaria vesca subsp. vesca]	3e-08
comp3890_c0_seq1	ref|XP_002516902.1|	hypothetical protein RCOM_0680670	[Ricinus communis]	8e-41
comp3893_c0_seq1	ref|XP_004243251.1|	PREDICTED: G-type lectin S-receptor-like serine/threonine-protein kinase SD2-5-like	[Solanum lycopersicum]	7e-07
comp3900_c0_seq1	ref|XP_006375291.1|	hypothetical protein POPTR_0014s05970g	[Populus trichocarpa]	2e-99
comp3903_c0_seq1	emb|CAN67337.1|	hypothetical protein VITISV_004415	[Vitis vinifera]	1e-57
comp3917_c0_seq1	ref|XP_003539958.2|	PREDICTED: laccase-4-like	[Glycine max]	1e-19
comp3920_c0_seq1	ref|XP_007013808.1|	HCO3- transporter family	[Theobroma cacao]	6e-51
comp3923_c0_seq1	ref|XP_006369347.1|	hypothetical protein POPTR_0001s21560g	[Populus trichocarpa]	1e-24
comp3934_c0_seq1	ref|XP_006366783.1|	PREDICTED: probable DNA replication complex GINS protein PSF1-like isoform X1	[Solanum tuberosum]	2e-07
comp3935_c0_seq1	ref|XP_004292841.1|	PREDICTED: uncharacterized protein LOC101299451	[Fragaria vesca subsp. vesca]	5e-12
comp3941_c0_seq1	emb|CBI18871.3|	unnamed protein product	[Vitis vinifera]	4e-09
comp3961_c0_seq1	ref|XP_002513514.1|	triacylglycerol lipase, putative	[Ricinus communis]	2e-77
comp3962_c0_seq1	ref|XP_007013635.1|	Senescence-related gene 1, putative	[Theobroma cacao]	1e-37
comp3972_c0_seq1	gb|EYU22137.1|	hypothetical protein MIMGU_mgv1a001781mg	[Mimulus guttatus]	1e-19
comp3974_c0_seq1	emb|CBI15873.3|	unnamed protein product	[Vitis vinifera]	3e-69
comp3979_c0_seq1	ref|XP_004238448.1|	PREDICTED: probable S-acyltransferase At2g33640-like	[Solanum lycopersicum]	3e-07
comp3986_c0_seq1	ref|XP_004228853.1|	PREDICTED: MORC family CW-type zinc finger protein 4-like	[Solanum lycopersicum]	3e-71
comp3988_c0_seq1	ref|XP_002267714.2|	PREDICTED: protein MEI2-like 4-like	[Vitis vinifera]	3e-41
comp3990_c0_seq1	ref|XP_006590026.1|	PREDICTED: uncharacterized protein LOC102660482	[Glycine max]	2e-22
comp4008_c0_seq1	ref|XP_002267701.2|	PREDICTED: uncharacterized protein LOC100257121	[Vitis vinifera]	5e-40
comp4017_c0_seq1	emb|CAN63181.1|	hypothetical protein VITISV_030769	[Vitis vinifera]	4e-11
comp4020_c0_seq1	emb|CAN68152.1|	hypothetical protein VITISV_009301	[Vitis vinifera]	4e-49
comp4028_c0_seq1	ref|XP_002530533.1|	conserved hypothetical protein	[Ricinus communis]	9e-74
comp4033_c0_seq1	emb|CAN69746.1|	hypothetical protein VITISV_016319	[Vitis vinifera]	2e-18
comp4036_c0_seq2	emb|CAA79329.1|	BP8	[Betula pendula]	6e-08
comp4040_c0_seq1	ref|XP_002264114.1|	PREDICTED: probable beta-D-xylosidase 5-like	[Vitis vinifera]	2e-20
comp4060_c0_seq1	gb|EXB38838.1|	hypothetical protein L484_027272	[Morus notabilis]	7e-71
comp4068_c0_seq1	gb|EXB57745.1|	hypothetical protein L484_006858	[Morus notabilis]	3e-40
comp4069_c0_seq1	ref|XP_002311567.2|	hypothetical protein POPTR_0008s14250g	[Populus trichocarpa]	3e-72
comp4074_c0_seq1	emb|CBI19261.3|	unnamed protein product	[Vitis vinifera]	2e-21
comp4076_c0_seq2	gb|EYU19188.1|	hypothetical protein MIMGU_mgv1a004736mg	[Mimulus guttatus]	1e-50
comp4079_c0_seq1	emb|CBI31416.3|	unnamed protein product	[Vitis vinifera]	1e-21
comp4083_c0_seq1	gb|AET36885.1|	putative replicase, partial	[Actinidia virus A]	5e-65
comp4097_c0_seq1	ref|XP_007023059.1|	Receptor like protein 15, putative	[Theobroma cacao]	4e-25
comp4107_c0_seq1	ref|XP_007050070.1|	Uncharacterized protein isoform 2	[Theobroma cacao]	1e-22
comp4113_c0_seq1	ref|XP_007223399.1|	hypothetical protein PRUPE_ppa011235mg	[Prunus persica]	7e-64
comp4114_c0_seq1	gb|EXB93301.1|	Transcription factor	[Morus notabilis]	6e-20
comp4117_c0_seq1	ref|XP_002266144.1|	PREDICTED: MLO16 protein	[Vitis vinifera]	1e-31
comp4122_c0_seq2	ref|XP_006352395.1|	PREDICTED: cysteine-rich receptor-like protein kinase 3-like	[Solanum tuberosum]	4e-62
comp4138_c0_seq1	ref|XP_006436837.1|	hypothetical protein CICLE_v10032657mg	[Citrus clementina]	2e-98
comp4143_c0_seq1	ref|XP_007013015.1|	Iq-domain 31	[Theobroma cacao]	3e-24
comp4151_c0_seq1	ref|XP_002316602.2|	F-box family protein	[Populus trichocarpa]	8e-15
comp4180_c0_seq1	ref|XP_006435094.1|	hypothetical protein CICLE_v10000241mg	[Citrus clementina]	7e-11
comp4199_c0_seq1	gb|AAL91667.1|	pollen specific actin-depolymerizing factor 2	[Nicotiana tabacum]	5e-53
comp4200_c0_seq1	ref|XP_002317359.2|	hypothetical protein POPTR_0011s09580g	[Populus trichocarpa]	2e-31
comp4222_c0_seq1	ref|XP_002309617.1|	hypothetical protein POPTR_0006s26880g	[Populus trichocarpa]	3e-26
comp4223_c0_seq1	emb|CAN63562.1|	hypothetical protein VITISV_037178	[Vitis vinifera]	4e-19
comp4226_c0_seq1	dbj|BAA81732.1|	GmMYB29A2	[Glycine max]	6e-24
comp4228_c0_seq1	gb|EDZ70768.1|	hypothetical protein AWRI1631_120310	[Saccharomyces cerevisiae AWRI1631]	7e-14
comp4244_c0_seq1	ref|XP_004142506.1|	PREDICTED: zinc finger protein ZAT5-like	[Cucumis sativus]	8e-31
comp4250_c0_seq1	ref|XP_002265329.2|	PREDICTED: probable potassium transporter 13-like	[Vitis vinifera]	2e-24
comp4256_c0_seq1	ref|XP_002305465.1|	kinesin motor family protein	[Populus trichocarpa]	3e-25
comp4280_c0_seq1	ref|XP_002321773.2|	ERD1 family protein	[Populus trichocarpa]	7e-66
comp4281_c0_seq1	emb|CAN75184.1|	hypothetical protein VITISV_001911	[Vitis vinifera]	1e-19
comp4283_c0_seq1	emb|CBI15135.3|	unnamed protein product	[Vitis vinifera]	2e-28
comp4287_c0_seq1	emb|CBI35807.3|	unnamed protein product	[Vitis vinifera]	6e-37
comp4288_c0_seq1	emb|CBI30569.3|	unnamed protein product	[Vitis vinifera]	1e-22
comp4290_c0_seq1	ref|XP_006352206.1|	PREDICTED: cyanidin-3-O-glucoside 2-O-glucuronosyltransferase-like	[Solanum tuberosum]	2e-28
comp4293_c0_seq1	gb|AGZ20103.1|	pentatricopeptide repeat-containing protein	[Camellia sinensis]	7e-53
comp4298_c0_seq1	ref|XP_006380397.1|	hypothetical protein POPTR_0007s04710g	[Populus trichocarpa]	3e-12
comp4307_c0_seq1	ref|XP_002263158.1|	PREDICTED: UDP-glycosyltransferase 85A2 isoform 1	[Vitis vinifera]	6e-27
comp4319_c0_seq1	ref|XP_004297947.1|	PREDICTED: probable folate-biopterin transporter 9, chloroplastic-like	[Fragaria vesca subsp. vesca]	1e-101
comp4321_c0_seq1	gb|EYU43149.1|	hypothetical protein MIMGU_mgv1a000121mg	[Mimulus guttatus]	3e-42
comp4327_c0_seq1	ref|XP_007045907.1|	Beta glucosidase 40 isoform 1	[Theobroma cacao]	4e-42
comp4332_c0_seq1	ref|XP_002319965.2|	hypothetical protein POPTR_0013s15140g	[Populus trichocarpa]	4e-53
comp4339_c0_seq1	emb|CAN69872.1|	hypothetical protein VITISV_032285	[Vitis vinifera]	6e-18
comp4341_c0_seq2	ref|XP_002515995.1|	hypothetical protein RCOM_1491960	[Ricinus communis]	5e-21
comp4342_c0_seq1	ref|XP_007160392.1|	hypothetical protein PHAVU_002G318000g	[Phaseolus vulgaris]	6e-42
comp4347_c0_seq1	ref|XP_004287803.1|	PREDICTED: oligopeptide transporter 7-like	[Fragaria vesca subsp. vesca]	4e-92
comp4348_c0_seq2	ref|XP_002307391.2|	hypothetical protein POPTR_0005s16680g	[Populus trichocarpa]	5e-31
comp4349_c0_seq1	ref|XP_003635064.1|	PREDICTED: putative pentatricopeptide repeat-containing protein At5g59200, chloroplastic-like	[Vitis vinifera]	6e-73
comp4361_c0_seq1	ref|XP_002267236.1|	PREDICTED: 5'-3' exonuclease-like	[Vitis vinifera]	1e-139
comp4364_c0_seq1	ref|XP_007030976.1|	Protease Do-like 14, putative isoform 1	[Theobroma cacao]	1e-119
comp4369_c0_seq1	ref|XP_007225689.1|	hypothetical protein PRUPE_ppa003136mg	[Prunus persica]	3e-41
comp4372_c0_seq1	ref|XP_002303872.2|	hypothetical protein POPTR_0003s22070g	[Populus trichocarpa]	1e-115
comp4380_c0_seq1	emb|CBI21105.3|	unnamed protein product	[Vitis vinifera]	7e-17
comp4393_c0_seq1	ref|XP_007209044.1|	hypothetical protein PRUPE_ppb020052mg	[Prunus persica]	1e-25
comp4401_c0_seq1	emb|CAN71816.1|	hypothetical protein VITISV_023421	[Vitis vinifera]	5e-55
comp4418_c0_seq2	emb|CAN64316.1|	hypothetical protein VITISV_027915	[Vitis vinifera]	1e-27
comp4432_c0_seq1	ref|XP_007009178.1|	DA1-related protein 2 isoform 1	[Theobroma cacao]	3e-28
comp4452_c0_seq1	emb|CAN74461.1|	hypothetical protein VITISV_032891	[Vitis vinifera]	2e-07
comp4463_c0_seq1	ref|XP_006349377.1|	PREDICTED: phosphatidylinositol 4-phosphate 5-kinase 8-like isoform X1	[Solanum tuberosum]	2e-88
comp4474_c0_seq1	ref|XP_004229294.1|	PREDICTED: uncharacterized protein LOC101246276	[Solanum lycopersicum]	9e-46
comp4479_c0_seq1	gb|AFO69214.1|	ATPase subunit 4 (mitochondrion)	[Gossypium hirsutum]	1e-64
comp4484_c0_seq2	ref|XP_002279773.2|	PREDICTED: regulator of telomere elongation helicase 1-like	[Vitis vinifera]	3e-41
comp4487_c0_seq1	ref|XP_004141595.1|	PREDICTED: auxin transport protein BIG-like	[Cucumis sativus]	6e-42
comp4491_c0_seq2	ref|XP_007204225.1|	hypothetical protein PRUPE_ppa002924mg	[Prunus persica]	5e-28
comp4540_c0_seq1	emb|CBI35831.3|	unnamed protein product	[Vitis vinifera]	8e-51
comp4548_c0_seq1	ref|XP_002266602.1|	PREDICTED: uncharacterized protein LOC100261683	[Vitis vinifera]	3e-75
comp4554_c0_seq1	ref|XP_007021661.1|	UDP-Glycosyltransferase superfamily protein	[Theobroma cacao]	4e-08
comp4555_c0_seq1	emb|CAN64335.1|	hypothetical protein VITISV_001808	[Vitis vinifera]	2e-26
comp4565_c0_seq1	ref|XP_007045794.1|	Adenine nucleotide alpha hydrolases-like superfamily protein isoform 2	[Theobroma cacao]	7e-34
comp4571_c0_seq1	ref|XP_004296334.1|	PREDICTED: uncharacterized protein LOC101297233	[Fragaria vesca subsp. vesca]	1e-27
comp4576_c0_seq1	ref|XP_006433469.1|	hypothetical protein CICLE_v10003191mg	[Citrus clementina]	8e-36
comp4578_c0_seq1	ref|XP_002277289.2|	PREDICTED: uncharacterized protein LOC100264071	[Vitis vinifera]	5e-30
comp4581_c0_seq1	gb|EYU37267.1|	hypothetical protein MIMGU_mgv1a000609mg	[Mimulus guttatus]	8e-22
comp4589_c0_seq1	ref|XP_002267616.1|	PREDICTED: two-component response regulator ARR11	[Vitis vinifera]	1e-113
comp4605_c0_seq1	ref|XP_002281286.1|	PREDICTED: blue copper protein	[Vitis vinifera]	2e-47
comp4616_c0_seq1	ref|XP_002280635.2|	PREDICTED: uncharacterized protein LOC100263126	[Vitis vinifera]	1e-100
comp4626_c0_seq1	ref|XP_002299717.2|	tesmin/TSO1-like CXC domain-containing family protein	[Populus trichocarpa]	1e-08
comp4632_c0_seq1	ref|XP_007227084.1|	hypothetical protein PRUPE_ppa000234mg	[Prunus persica]	4e-52
comp4637_c0_seq1	ref|XP_002516164.1|	DNA cross-link repair protein pso2/snm1, putative	[Ricinus communis]	1e-174
comp4640_c0_seq1	ref|XP_006485316.1|	PREDICTED: shugoshin-1-like isoform X1	[Citrus sinensis]	2e-07
comp4641_c0_seq1	gb|EXB54049.1|	hypothetical protein L484_001387	[Morus notabilis]	2e-19
comp4650_c0_seq1	emb|CBI21105.3|	unnamed protein product	[Vitis vinifera]	4e-38
comp4680_c0_seq1	emb|CAN66120.1|	hypothetical protein VITISV_002804	[Vitis vinifera]	4e-18
comp4685_c0_seq1	ref|XP_007039709.1|	Major facilitator superfamily protein isoform 1	[Theobroma cacao]	5e-99
comp4688_c0_seq1	ref|XP_006440131.1|	hypothetical protein CICLE_v10024056mg, partial	[Citrus clementina]	1e-39
comp4689_c0_seq1	emb|CBI26716.3|	unnamed protein product	[Vitis vinifera]	5e-24
comp4698_c0_seq1	ref|XP_004290360.1|	PREDICTED: uncharacterized protein LOC101290917	[Fragaria vesca subsp. vesca]	2e-08
comp4701_c0_seq1	ref|XP_004252340.1|	PREDICTED: uncharacterized protein LOC101268076	[Solanum lycopersicum]	2e-43
comp4704_c0_seq1	ref|XP_007206462.1|	hypothetical protein PRUPE_ppa018433mg, partial	[Prunus persica]	2e-14
comp4712_c0_seq1	ref|XP_003634831.1|	PREDICTED: aquaporin NIP1-1-like	[Vitis vinifera]	3e-10
comp4714_c0_seq1	ref|XP_003631249.1|	PREDICTED: U-box domain-containing protein 21-like	[Vitis vinifera]	7e-43
comp4717_c0_seq2	emb|CBI31551.3|	unnamed protein product	[Vitis vinifera]	1e-19
comp4719_c0_seq1	gb|EYU42299.1|	hypothetical protein MIMGU_mgv1a024554mg	[Mimulus guttatus]	2e-17
comp4726_c0_seq1	gb|ABG22578.1|	retrotransposon protein, putative, unclassified	[Oryza sativa Japonica Group]	4e-17
comp4728_c0_seq1	ref|XP_006603987.1|	PREDICTED: uncharacterized protein LOC102660926	[Glycine max]	4e-06
comp4730_c0_seq2	ref|XP_004487596.1|	PREDICTED: GTPase-activating protein gyp7-like isoform X1	[Cicer arietinum]	1e-27
comp4763_c0_seq1	ref|XP_006370626.1|	hypothetical protein POPTR_0001s44370g	[Populus trichocarpa]	8e-68
comp4769_c0_seq1	ref|XP_004305889.1|	PREDICTED: pentatricopeptide repeat-containing protein At4g02750-like	[Fragaria vesca subsp. vesca]	4e-16
comp4788_c0_seq1	sp|Q5W274.1|PDR3_TOBAC	Pleiotropic drug resistance protein 3;	[Nicotiana tabacum]	1e-49
comp4790_c0_seq2	ref|XP_007219601.1|	hypothetical protein PRUPE_ppa023094mg	[Prunus persica]	2e-33
comp4792_c0_seq1	gb|EPQ26191.1|	hypothetical protein PFL1_06127	[Pseudozyma flocculosa PF-1]	8e-27
comp4797_c0_seq1	ref|XP_007200112.1|	hypothetical protein PRUPE_ppa018837mg	[Prunus persica]	1e-75
comp4800_c0_seq1	ref|XP_007015564.1|	Ribonuclease 3, putative	[Theobroma cacao]	1e-14
comp4806_c0_seq1	ref|XP_002268784.1|	PREDICTED: pentatricopeptide repeat-containing protein At5g44230-like	[Vitis vinifera]	2e-60
comp4809_c0_seq2	ref|XP_004148370.1|	PREDICTED: uncharacterized protein LOC101212417	[Cucumis sativus]	3e-36
comp4814_c0_seq1	ref|XP_002270114.1|	PREDICTED: uncharacterized protein LOC100256599	[Vitis vinifera]	2e-14
comp4816_c0_seq1	emb|CBI32077.3|	unnamed protein product	[Vitis vinifera]	1e-30
comp4829_c0_seq2	ref|XP_004287949.1|	PREDICTED: probable beta-1,3-galactosyltransferase 2-like	[Fragaria vesca subsp. vesca]	2e-28
comp4834_c0_seq2	gb|ABG22118.1|	polyprotein	[Hydrangea macrophylla]	5e-27
comp4840_c0_seq2	ref|XP_006476329.1|	PREDICTED: short-chain dehydrogenase TIC 32, chloroplastic-like	[Citrus sinensis]	2e-57
comp4851_c0_seq1	ref|XP_004287734.1|	PREDICTED: dehydrodolichyl diphosphate synthase 6-like	[Fragaria vesca subsp. vesca]	2e-47
comp4870_c0_seq1	ref|XP_007214226.1|	hypothetical protein PRUPE_ppa021308mg	[Prunus persica]	1e-26
comp4871_c0_seq1	ref|XP_002283778.1|	PREDICTED: uncharacterized protein LOC100253074	[Vitis vinifera]	3e-31
comp4875_c0_seq1	ref|XP_007008731.1|	RING/U-box superfamily protein, putative	[Theobroma cacao]	4e-07
comp4885_c0_seq1	ref|XP_007042042.1|	Subtilase family protein, putative isoform 1	[Theobroma cacao]	3e-24
comp4889_c0_seq1	ref|XP_004296878.1|	PREDICTED: uncharacterized protein LOC101296197	[Fragaria vesca subsp. vesca]	2e-52
comp4894_c0_seq1	ref|XP_004504056.1|	PREDICTED: acyl-coenzyme A oxidase 2, peroxisomal-like	[Cicer arietinum]	4e-67
comp4913_c0_seq1	ref|XP_004252650.1|	PREDICTED: uncharacterized protein LOC101261207	[Solanum lycopersicum]	8e-24
comp4928_c0_seq1	emb|CBI26526.3|	unnamed protein product	[Vitis vinifera]	2e-63
comp4931_c0_seq1	ref|XP_006659460.1|	PREDICTED: protein GLUTAMINE DUMPER 2-like	[Oryza brachyantha]	5e-09
comp4935_c0_seq2	ref|XP_004308487.1|	PREDICTED: uncharacterized protein LOC101311138	[Fragaria vesca subsp. vesca]	1e-42
comp4943_c0_seq1	ref|XP_002273353.2|	PREDICTED: uncharacterized protein LOC100258188	[Vitis vinifera]	2e-25
comp4947_c0_seq1	ref|XP_007012294.1|	Alpha/beta-Hydrolases superfamily protein isoform 1	[Theobroma cacao]	1e-21
comp4955_c0_seq1	ref|XP_006342733.1|	PREDICTED: vesicle-associated protein 2-2-like isoform X1	[Solanum tuberosum]	7e-58
comp4971_c0_seq1	ref|XP_002301556.2|	hypothetical protein POPTR_0002s18730g	[Populus trichocarpa]	1e-35
comp4981_c0_seq1	ref|XP_007216612.1|	hypothetical protein PRUPE_ppa027044mg	[Prunus persica]	3e-13
comp4985_c0_seq1	emb|CAN71217.1|	hypothetical protein VITISV_033485	[Vitis vinifera]	6e-33
comp4997_c0_seq1	emb|CAN70836.1|	hypothetical protein VITISV_015872	[Vitis vinifera]	4e-51
comp5005_c0_seq1	ref|XP_007039929.1|	NAC domain protein, IPR003441 isoform 2	[Theobroma cacao]	5e-98
comp5010_c0_seq1	gb|EYU23347.1|	hypothetical protein MIMGU_mgv1a026003mg, partial	[Mimulus guttatus]	6e-18
comp5012_c0_seq1	ref|XP_007019440.1|	Kinase, putative	[Theobroma cacao]	1e-33
comp5013_c0_seq2	gb|EXB81316.1|	hypothetical protein L484_005754	[Morus notabilis]	1e-83
comp5017_c0_seq1	emb|CBI28112.3|	unnamed protein product	[Vitis vinifera]	2e-35
comp5019_c0_seq1	ref|XP_002301176.2|	hypothetical protein POPTR_0002s12640g	[Populus trichocarpa]	2e-28
comp5034_c0_seq1	ref|XP_004173918.1|	PREDICTED: ion channel CASTOR-like, partial	[Cucumis sativus]	2e-10
comp5039_c0_seq1	ref|XP_007044333.1|	C2H2 and C2HC zinc fingers superfamily protein	[Theobroma cacao]	7e-26
comp5053_c0_seq1	ref|XP_002276399.1|	PREDICTED: ethylene-insensitive protein 2-like	[Vitis vinifera]	9e-50
comp5071_c0_seq1	ref|XP_004236417.1|	PREDICTED: uncharacterized protein LOC101265423	[Solanum lycopersicum]	2e-52
comp5090_c0_seq1	ref|XP_002311619.1|	heat shock protein 70	[Populus trichocarpa]	0
comp5091_c0_seq1	ref|XP_007226880.1|	hypothetical protein PRUPE_ppa016713mg	[Prunus persica]	1e-08
comp5093_c0_seq1	ref|XP_002520367.1|	conserved hypothetical protein	[Ricinus communis]	1e-84
comp5094_c0_seq1	ref|XP_002322584.2|	hypothetical protein POPTR_0016s02620g	[Populus trichocarpa]	0
comp5095_c0_seq1	ref|XP_004235544.1|	PREDICTED: lipase 1-like	[Solanum lycopersicum]	3e-60
comp5098_c0_seq1	ref|XP_006476324.1|	PREDICTED: dof zinc finger protein DOF4.6-like isoform X2	[Citrus sinensis]	3e-27
comp5104_c0_seq1	gb|EXB74761.1|	hypothetical protein L484_023503	[Morus notabilis]	4e-18
comp5105_c0_seq1	gb|EXC24155.1|	hypothetical protein L484_015170	[Morus notabilis]	1e-115
comp5109_c0_seq1	ref|XP_002527269.1|	conserved hypothetical protein	[Ricinus communis]	9e-98
comp5111_c0_seq1	ref|XP_007027919.1|	Ovate family protein, putative	[Theobroma cacao]	1e-47
comp5118_c0_seq1	ref|XP_007034386.1|	26S proteasome regulatory complex, non-ATPase subcomplex, Rpn2/Psmd1 subunit	[Theobroma cacao]	5e-18
comp5125_c0_seq2	ref|XP_002264362.2|	PREDICTED: TEL2-interacting protein 1 homolog	[Vitis vinifera]	0
comp5128_c0_seq1	emb|CBI22234.3|	unnamed protein product	[Vitis vinifera]	6e-34
comp5130_c0_seq1	gb|AGZ15280.1|	putative RAB11G, partial	[Taraxacum brevicorniculatum]	5e-23
comp5139_c0_seq1	ref|XP_006363196.1|	PREDICTED: putative phosphatidylinositol N-acetylglucosaminyltransferase subunit C-like isoform X1	[Solanum tuberosum]	1e-111
comp5147_c0_seq1	ref|XP_002270513.1|	PREDICTED: uncharacterized protein LOC100256402	[Vitis vinifera]	1e-35
comp5155_c0_seq1	gb|EYU27244.1|	hypothetical protein MIMGU_mgv1a000198mg	[Mimulus guttatus]	3e-48
comp5156_c0_seq1	ref|XP_002264907.2|	PREDICTED: histidinol dehydrogenase, chloroplastic-like	[Vitis vinifera]	1e-116
comp5163_c0_seq1	ref|XP_002263194.2|	PREDICTED: uncharacterized protein LOC100250759	[Vitis vinifera]	1e-49
comp5165_c0_seq1	ref|XP_007222252.1|	hypothetical protein PRUPE_ppa004746mg	[Prunus persica]	1e-178
comp5171_c0_seq1	ref|XP_004229253.1|	PREDICTED: dynein light chain 2, cytoplasmic-like	[Solanum lycopersicum]	3e-36
comp5176_c0_seq1	ref|XP_007044976.1|	Zincin-like metalloproteases family protein	[Theobroma cacao]	0
comp5187_c0_seq1	ref|XP_007215673.1|	hypothetical protein PRUPE_ppa003944mg	[Prunus persica]	2e-20
comp5191_c0_seq1	ref|XP_007205191.1|	hypothetical protein PRUPE_ppa005653mg	[Prunus persica]	1e-33
comp5192_c0_seq2	gb|EYU34388.1|	hypothetical protein MIMGU_mgv1a001745mg	[Mimulus guttatus]	2e-99
comp5193_c0_seq1	gb|AFK35295.1|	unknown	[Lotus japonicus]	5e-25
comp5196_c0_seq1	gb|AFJ15126.1|	pyruvate dehydrogenase complex E1 alpha subunit dehydrogenase	[Camellia sinensis]	1e-20
comp5200_c0_seq2	ref|XP_006854505.1|	hypothetical protein AMTR_s00175p00055870	[Amborella trichopoda]	8e-41
comp5202_c0_seq1	ref|XP_007036231.1|	Dof-type zinc finger DNA-binding family protein isoform 1	[Theobroma cacao]	6e-24
comp5204_c0_seq1	gb|EXB83385.1|	Aconitate hydratase	[Morus notabilis]	6e-35
comp5207_c0_seq1	ref|XP_007032773.1|	Plastid transcription factor 1, putative isoform 1	[Theobroma cacao]	6e-80
comp5208_c0_seq1	ref|XP_007207157.1|	hypothetical protein PRUPE_ppa000109mg	[Prunus persica]	2e-57
comp5209_c0_seq1	emb|CBI16311.3|	unnamed protein product	[Vitis vinifera]	1e-110
comp5211_c0_seq1	gb|AFA37967.1|	SVP1	[Actinidia chinensis]	1e-126
comp5235_c0_seq1	emb|CBI17183.3|	unnamed protein product	[Vitis vinifera]	1e-20
comp5241_c0_seq1	ref|XP_002282409.1|	PREDICTED: transcription factor TCP9-like	[Vitis vinifera]	4e-82
comp5248_c0_seq1	gb|ABG75942.1|	coniferyl alcohol acyltransferase	[Petunia x hybrida]	2e-61
comp5252_c0_seq1	ref|XP_006448096.1|	hypothetical protein CICLE_v10016590mg	[Citrus clementina]	1e-59
comp5259_c0_seq1	ref|XP_004243730.1|	PREDICTED: unconventional myosin-Va-like	[Solanum lycopersicum]	5e-34
comp5260_c0_seq1	ref|XP_002263664.1|	PREDICTED: ankyrin-1	[Vitis vinifera]	0
comp5262_c0_seq1	ref|XP_002310331.2|	hypothetical protein POPTR_0007s14800g	[Populus trichocarpa]	5e-79
comp5265_c0_seq1	dbj|BAF36564.1|	alternative oxidase	[Nicotiana tabacum]	1e-146
comp5274_c0_seq1	ref|XP_006433875.1|	hypothetical protein CICLE_v10002139mg	[Citrus clementina]	2e-31
comp5279_c0_seq1	ref|XP_002509830.1|	ubiquitin-conjugating enzyme h, putative	[Ricinus communis]	3e-32
comp5289_c0_seq1	ref|XP_007222320.1|	hypothetical protein PRUPE_ppa003966mg	[Prunus persica]	4e-92
comp5302_c0_seq2	ref|XP_002285523.1|	PREDICTED: BTB/POZ domain-containing protein NPY1-like isoform 2	[Vitis vinifera]	6e-47
comp5303_c0_seq1	ref|XP_002283890.1|	PREDICTED: SPX domain-containing protein 4-like	[Vitis vinifera]	1e-105
comp5305_c0_seq1	ref|XP_002282730.1|	PREDICTED: uncharacterized protein LOC100246732	[Vitis vinifera]	4e-10
comp5324_c0_seq1	ref|XP_006358605.1|	PREDICTED: dynamin-related protein 1E-like	[Solanum tuberosum]	6e-50
comp5330_c0_seq1	emb|CBI21604.3|	unnamed protein product	[Vitis vinifera]	5e-45
comp5333_c0_seq2	ref|XP_002273997.2|	PREDICTED: LOW QUALITY PROTEIN: glyoxysomal processing protease, glyoxysomal-like	[Vitis vinifera]	2e-78
comp5341_c0_seq1	gb|EXB96399.1|	Dihydroorotate dehydrogenase (quinone)	[Morus notabilis]	0
comp5342_c0_seq1	ref|XP_002272937.2|	PREDICTED: N6-adenosine-methyltransferase MT-A70-like	[Vitis vinifera]	0
comp5343_c0_seq1	ref|XP_002321652.1|	transducin family protein	[Populus trichocarpa]	3e-31
comp5347_c0_seq1	ref|XP_002284123.1|	PREDICTED: uncharacterized protein LOC100254317 isoform 1	[Vitis vinifera]	8e-58
comp5353_c0_seq2	emb|CBI22162.3|	unnamed protein product	[Vitis vinifera]	0
comp5360_c0_seq1	gb|EXB88238.1|	Alcohol dehydrogenase-like 7	[Morus notabilis]	1e-170
comp5366_c0_seq1	gb|ABI64127.1|	putative F-box and leucine-rich repeat protein	[Jatropha curcas]	2e-85
comp5368_c0_seq1	ref|XP_002278000.1|	PREDICTED: adenosylhomocysteinase-like isoform 1	[Vitis vinifera]	1e-100
comp5372_c0_seq1	gb|ACD03214.1|	xyloglucan endotransglucosylase/hydrolase 4	[Actinidia deliciosa]	1e-61
comp5377_c0_seq2	ref|XP_006385578.1|	hypothetical protein POPTR_0003s08270g	[Populus trichocarpa]	0
comp5381_c0_seq1	emb|CBI24859.3|	unnamed protein product	[Vitis vinifera]	1e-89
comp5382_c0_seq1	ref|XP_006359564.1|	PREDICTED: lectin-domain containing receptor kinase VI.3-like	[Solanum tuberosum]	0
comp5385_c0_seq1	gb|EYU31998.1|	hypothetical protein MIMGU_mgv1a016097mg	[Mimulus guttatus]	5e-55
comp5390_c0_seq1	ref|XP_003635513.1|	PREDICTED: uncharacterized protein LOC100261790	[Vitis vinifera]	1e-30
comp5391_c0_seq1	ref|XP_004250356.1|	PREDICTED: probable glucuronosyltransferase Os01g0926600-like	[Solanum lycopersicum]	1e-127
comp5393_c0_seq1	ref|XP_002266929.1|	PREDICTED: uncharacterized protein LOC100241586	[Vitis vinifera]	1e-169
comp5401_c0_seq1	emb|CBI26489.3|	unnamed protein product	[Vitis vinifera]	1e-159
comp5412_c0_seq1	ref|XP_002267245.1|	PREDICTED: nucleolar protein 10	[Vitis vinifera]	0
comp5428_c0_seq1	ref|XP_007199347.1|	hypothetical protein PRUPE_ppa025105mg	[Prunus persica]	1e-178
comp5429_c0_seq1	ref|XP_002269094.2|	PREDICTED: protein SET DOMAIN GROUP 40-like	[Vitis vinifera]	1e-123
comp5440_c0_seq1	emb|CAN73850.1|	hypothetical protein VITISV_021777	[Vitis vinifera]	5e-62
comp5446_c0_seq1	ref|XP_002270437.2|	PREDICTED: ankyrin repeat domain-containing protein, chloroplastic isoform 1	[Vitis vinifera]	1e-142
comp5447_c0_seq1	ref|XP_006342883.1|	PREDICTED: uncharacterized protein LOC102584575	[Solanum tuberosum]	5e-46
comp5461_c0_seq1	ref|XP_006362932.1|	PREDICTED: cyclic nucleotide-gated ion channel 4-like	[Solanum tuberosum]	2e-26
comp5465_c0_seq1	ref|XP_002303837.1|	hypothetical protein POPTR_0003s17870g	[Populus trichocarpa]	3e-40
comp5468_c0_seq1	ref|XP_007048534.1|	SEC6 isoform 3	[Theobroma cacao]	2e-25
comp5473_c0_seq1	dbj|BAN13564.1|	actin, partial	[Chrysanthemum seticuspe f. boreale]	7e-39
comp5481_c0_seq1	ref|XP_002527314.1|	zinc finger protein, putative	[Ricinus communis]	2e-39
comp5482_c0_seq1	ref|XP_002278574.2|	PREDICTED: subtilisin-like protease-like	[Vitis vinifera]	1e-168
comp5490_c0_seq2	ref|XP_003633232.1|	PREDICTED: LOW QUALITY PROTEIN: tyrosine aminotransferase-like	[Vitis vinifera]	1e-173
comp5494_c0_seq1	ref|XP_006435740.1|	hypothetical protein CICLE_v10031029mg	[Citrus clementina]	1e-101
comp5497_c0_seq1	ref|XP_007031916.1|	NAD(P)-binding Rossmann-fold superfamily protein isoform 1	[Theobroma cacao]	1e-112
comp5499_c0_seq1	ref|XP_002269865.1|	PREDICTED: uncharacterized protein LOC100241425	[Vitis vinifera]	6e-87
comp5502_c0_seq1	ref|XP_007050781.1|	Kinase interacting family protein, putative isoform 1	[Theobroma cacao]	5e-23
comp5510_c0_seq1	ref|XP_006426102.1|	hypothetical protein CICLE_v10025460mg	[Citrus clementina]	1e-165
comp5511_c0_seq1	ref|XP_002264820.1|	PREDICTED: uncharacterized protein LOC100255521	[Vitis vinifera]	1e-109
comp5515_c0_seq1	ref|XP_004147451.1|	PREDICTED: mannose-1-phosphate guanyltransferase alpha-like isoform 2	[Cucumis sativus]	2e-86
comp5519_c0_seq1	ref|XP_004161848.1|	PREDICTED: pentatricopeptide repeat-containing protein At2g13600-like	[Cucumis sativus]	1e-121
comp5521_c0_seq1	ref|XP_006361474.1|	PREDICTED: uncharacterized protein LOC102606376	[Solanum tuberosum]	6e-28
comp5532_c0_seq1	ref|XP_007036012.1|	Farnesyltransferase/geranylgeranyltransferase type-1 subunit alpha	[Theobroma cacao]	6e-37
comp5534_c0_seq1	ref|XP_002273855.2|	PREDICTED: probable polygalacturonase-like	[Vitis vinifera]	0
comp5536_c0_seq1	ref|XP_002283706.1|	PREDICTED: dof zinc finger protein DOF5.2-like	[Vitis vinifera]	1e-146
comp5543_c0_seq1	ref|XP_002514750.1|	malate dehydrogenase, putative	[Ricinus communis]	0
comp5548_c0_seq1	gb|EXB74556.1|	hypothetical protein L484_026253	[Morus notabilis]	1e-52
comp5551_c0_seq1	ref|XP_006430648.1|	hypothetical protein CICLE_v10012086mg	[Citrus clementina]	1e-159
comp5556_c0_seq1	ref|XP_007225430.1|	hypothetical protein PRUPE_ppa000453mg	[Prunus persica]	0
comp5563_c0_seq1	ref|XP_007018302.1|	Pentatricopeptide repeat (PPR-like) superfamily protein	[Theobroma cacao]	2e-43
comp5565_c0_seq1	ref|XP_006345040.1|	PREDICTED: RNA-dependent RNA polymerase 2-like	[Solanum tuberosum]	0
comp5566_c0_seq1	ref|NP_001267896.1|	class I beta-1,3-glucanase precursor	[Vitis vinifera]	1e-137
comp5574_c0_seq1	emb|CAN84084.1|	hypothetical protein VITISV_018999	[Vitis vinifera]	3e-98
comp5575_c0_seq1	emb|CBI25742.3|	unnamed protein product	[Vitis vinifera]	8e-22
comp5578_c0_seq1	gb|AGH32908.1|	squalene epoxidase	[Camellia oleifera]	1e-62
comp5584_c0_seq1	ref|XP_002284801.1|	PREDICTED: probable protein phosphatase 2C 22	[Vitis vinifera]	1e-25
comp5587_c0_seq1	ref|XP_002519086.1|	conserved hypothetical protein	[Ricinus communis]	3e-26
comp5588_c0_seq1	ref|XP_006439990.1|	hypothetical protein CICLE_v10020762mg	[Citrus clementina]	6e-37
comp5611_c0_seq1	ref|XP_002283910.1|	PREDICTED: probable S-acyltransferase At5g05070-like isoform 2	[Vitis vinifera]	6e-22
comp5620_c0_seq1	ref|XP_007026865.1|	Tau class glutathione transferase GSTU45	[Theobroma cacao]	2e-53
comp5628_c0_seq1	ref|XP_007049883.1|	Phytochrome interacting factor 3-like 5, putative isoform 1	[Theobroma cacao]	3e-13
comp5632_c0_seq2	ref|XP_002279094.1|	PREDICTED: DEAD-box ATP-dependent RNA helicase 1	[Vitis vinifera]	0
comp5639_c0_seq1	ref|XP_002284121.1|	PREDICTED: auxin-induced protein 22D	[Vitis vinifera]	5e-26
comp5642_c0_seq1	ref|XP_002281060.1|	PREDICTED: uncharacterized protein LOC100242198	[Vitis vinifera]	1e-52
comp5644_c0_seq1	ref|XP_006476022.1|	PREDICTED: caffeoylshikimate esterase-like isoform X1	[Citrus sinensis]	3e-44
comp5646_c0_seq1	ref|XP_006590551.1|	PREDICTED: thylakoid lumenal protein At1g12250, chloroplastic-like isoform X1	[Glycine max]	7e-97
comp5647_c0_seq1	gb|EYU34852.1|	hypothetical protein MIMGU_mgv1a021599mg, partial	[Mimulus guttatus]	5e-30
comp5648_c0_seq1	ref|XP_007199670.1|	hypothetical protein PRUPE_ppa000065mg	[Prunus persica]	5e-28
comp5650_c0_seq1	gb|EXB75366.1|	Serine/threonine-protein kinase SAPK2	[Morus notabilis]	1e-102
comp5653_c0_seq1	ref|XP_007051814.1|	Beta-amylase 7	[Theobroma cacao]	2e-35
comp5654_c0_seq1	ref|NP_001235778.1|	uncharacterized protein LOC100527673	[Glycine max]	1e-08
comp5655_c0_seq1	ref|XP_007222319.1|	hypothetical protein PRUPE_ppa003964mg	[Prunus persica]	4e-18
comp5658_c0_seq1	ref|XP_007208520.1|	hypothetical protein PRUPE_ppa026022mg	[Prunus persica]	3e-71
comp5659_c0_seq2	ref|XP_002531505.1|	conserved hypothetical protein	[Ricinus communis]	3e-20
comp5660_c0_seq1	ref|XP_002284074.1|	PREDICTED: isoflavone reductase homolog A622	[Vitis vinifera]	1e-142
comp5664_c0_seq1	ref|XP_003635387.1|	PREDICTED: acyl-protein thioesterase 1-like	[Vitis vinifera]	1e-111
comp5670_c0_seq1	ref|XP_002316195.2|	hypothetical protein POPTR_0010s19260g	[Populus trichocarpa]	1e-89
comp5673_c0_seq1	ref|XP_007044621.1|	Leucine-rich repeat-containing protein 50	[Theobroma cacao]	4e-12
comp5678_c0_seq1	emb|CAN62476.1|	hypothetical protein VITISV_005324	[Vitis vinifera]	1e-176
comp5680_c0_seq1	ref|XP_007016609.1|	Chitinase 1	[Theobroma cacao]	1e-126
comp5682_c0_seq1	ref|XP_002279233.2|	PREDICTED: uncharacterized protein LOC100260607	[Vitis vinifera]	2e-16
comp5684_c0_seq1	gb|EYU21220.1|	hypothetical protein MIMGU_mgv1a022794mg	[Mimulus guttatus]	2e-06
comp5685_c0_seq1	ref|XP_002279015.1|	PREDICTED: pentatricopeptide repeat-containing protein At3g29290-like	[Vitis vinifera]	0
comp5686_c0_seq2	ref|XP_002278688.1|	PREDICTED: eyes absent homolog 2	[Vitis vinifera]	1e-136
comp5688_c0_seq1	ref|XP_002297822.1|	pectate lyase family protein	[Populus trichocarpa]	6e-35
comp5693_c0_seq1	gb|EYU38504.1|	hypothetical protein MIMGU_mgv1a009957mg	[Mimulus guttatus]	1e-121
comp5703_c0_seq2	gb|EYU43282.1|	hypothetical protein MIMGU_mgv1a023481mg	[Mimulus guttatus]	1e-106
comp5704_c0_seq1	ref|XP_002308164.1|	hypothetical protein POPTR_0006s08740g	[Populus trichocarpa]	0
comp5712_c0_seq1	emb|CBI32060.3|	unnamed protein product	[Vitis vinifera]	3e-19
comp5714_c0_seq1	ref|XP_002270309.1|	PREDICTED: xyloglucan galactosyltransferase KATAMARI1 homolog	[Vitis vinifera]	4e-36
comp5716_c0_seq1	ref|XP_006450977.1|	hypothetical protein CICLE_v10008900mg	[Citrus clementina]	1e-149
comp5723_c0_seq1	ref|XP_007048464.1|	S-adenosyl-L-methionine-dependent methyltransferases superfamily protein	[Theobroma cacao]	1e-117
comp5731_c0_seq1	ref|XP_007025741.1|	Bromodomain 4, putative	[Theobroma cacao]	1e-108
comp5740_c0_seq1	ref|XP_006453344.1|	hypothetical protein CICLE_v10007405mg	[Citrus clementina]	6e-38
comp5760_c0_seq1	ref|XP_006344626.1|	PREDICTED: uncharacterized protein LOC102591527	[Solanum tuberosum]	3e-48
comp5762_c0_seq1	ref|XP_007206343.1|	hypothetical protein PRUPE_ppa017529mg	[Prunus persica]	1e-142
comp5766_c0_seq1	emb|CAN76215.1|	hypothetical protein VITISV_009514	[Vitis vinifera]	2e-20
comp5768_c0_seq1	ref|XP_002269806.1|	PREDICTED: uncharacterized protein At1g05835	[Vitis vinifera]	7e-34
comp5773_c0_seq1	emb|CBI40924.3|	unnamed protein product	[Vitis vinifera]	0
comp5774_c0_seq1	ref|XP_002276601.1|	PREDICTED: putative cysteine-rich receptor-like protein kinase 20-like	[Vitis vinifera]	7e-70
comp5795_c0_seq2	ref|XP_007225337.1|	hypothetical protein PRUPE_ppa001026mg	[Prunus persica]	7e-95
comp5800_c0_seq1	ref|XP_002263122.1|	PREDICTED: uncharacterized protein LOC100263835	[Vitis vinifera]	1e-12
comp5822_c0_seq1	emb|CBI19292.3|	unnamed protein product	[Vitis vinifera]	4e-14
comp5826_c0_seq1	ref|XP_004293083.1|	PREDICTED: proteinaceous RNase P 3-like	[Fragaria vesca subsp. vesca]	7e-70
comp5829_c0_seq1	ref|XP_002285167.1|	PREDICTED: NADP-dependent alkenal double bond reductase P1	[Vitis vinifera]	1e-158
comp5837_c0_seq1	ref|XP_002323290.2|	hypothetical protein POPTR_0016s04900g	[Populus trichocarpa]	2e-41
comp5838_c0_seq1	ref|XP_002323992.1|	ribosomal protein L13	[Populus trichocarpa]	4e-80
comp5842_c0_seq1	ref|XP_007012621.1|	Copper transporter 5	[Theobroma cacao]	4e-32
comp5843_c0_seq1	ref|XP_004244761.1|	PREDICTED: uncharacterized protein ZK637.2-like	[Solanum lycopersicum]	2e-67
comp5845_c0_seq1	ref|XP_007034583.1|	Ribonucleoside-diphosphate reductase small chain A isoform 1	[Theobroma cacao]	1e-84
comp5846_c0_seq1	ref|XP_002273767.1|	PREDICTED: peroxisome biogenesis protein 1-like	[Vitis vinifera]	0
comp5847_c0_seq1	ref|XP_002273972.2|	PREDICTED: DNA (cytosine-5)-methyltransferase DRM2-like	[Vitis vinifera]	2e-17
comp5849_c0_seq1	ref|XP_006425079.1|	hypothetical protein CICLE_v10027883mg	[Citrus clementina]	7e-30
comp5854_c0_seq1	ref|XP_002885264.1|	single-strand-binding family protein	[Arabidopsis lyrata subsp. lyrata]	2e-73
comp5859_c0_seq1	emb|CBI27453.3|	unnamed protein product	[Vitis vinifera]	1e-146
comp5862_c0_seq1	emb|CBI15756.3|	unnamed protein product	[Vitis vinifera]	2e-11
comp5864_c0_seq1	emb|CBI26911.3|	unnamed protein product	[Vitis vinifera]	2e-51
comp5867_c0_seq1	ref|XP_007048101.1|	CPR-5, putative	[Theobroma cacao]	6e-76
comp5873_c0_seq1	ref|XP_002263288.1|	PREDICTED: disease resistance protein At4g27190-like	[Vitis vinifera]	1e-31
comp5890_c0_seq1	ref|XP_004240147.1|	PREDICTED: glutamate receptor 3.4-like	[Solanum lycopersicum]	1e-37
comp5893_c0_seq1	ref|XP_002264820.1|	PREDICTED: uncharacterized protein LOC100255521	[Vitis vinifera]	2e-78
comp5894_c0_seq1	ref|XP_007013873.1|	Calcium-binding EF-hand family protein	[Theobroma cacao]	5e-79
comp5903_c0_seq1	emb|CBI37003.3|	unnamed protein product	[Vitis vinifera]	9e-11
comp5910_c0_seq1	ref|XP_002268646.1|	PREDICTED: 50S ribosomal protein L15	[Vitis vinifera]	1e-91
comp5914_c0_seq1	ref|XP_006357642.1|	PREDICTED: SNF1-related protein kinase regulatory subunit beta-2-like	[Solanum tuberosum]	2e-69
comp5917_c0_seq1	emb|CBI18972.3|	unnamed protein product	[Vitis vinifera]	0
comp5920_c0_seq1	gb|EYU25222.1|	hypothetical protein MIMGU_mgv1a009354mg	[Mimulus guttatus]	1e-23
comp5927_c0_seq1	ref|XP_002281705.1|	PREDICTED: uncharacterized protein LOC100256489	[Vitis vinifera]	2e-67
comp5929_c0_seq1	ref|XP_006488986.1|	PREDICTED: uncharacterized protein LOC102612110	[Citrus sinensis]	7e-25
comp5936_c0_seq1	ref|XP_006442655.1|	hypothetical protein CICLE_v10020293mg	[Citrus clementina]	2e-07
comp5945_c0_seq1	ref|XP_006598913.1|	PREDICTED: uncharacterized protein LOC100800527 isoform X2	[Glycine max]	5e-43
comp5953_c0_seq2	ref|XP_004307060.1|	PREDICTED: germin-like protein subfamily 3 member 2-like	[Fragaria vesca subsp. vesca]	5e-84
comp5956_c0_seq1	emb|CAN66246.1|	hypothetical protein VITISV_033016	[Vitis vinifera]	4e-43
comp5959_c0_seq1	ref|XP_002268838.2|	PREDICTED: cyclin-T1-5-like isoform 1	[Vitis vinifera]	2e-08
comp5973_c0_seq1	emb|CBI32594.3|	unnamed protein product	[Vitis vinifera]	6e-21
comp5979_c0_seq1	emb|CBI27757.3|	unnamed protein product	[Vitis vinifera]	5e-51
comp6008_c0_seq1	emb|CAN81991.1|	hypothetical protein VITISV_040411	[Vitis vinifera]	1e-32
comp6015_c0_seq1	ref|XP_007016438.1|	Uncharacterized protein isoform 3	[Theobroma cacao]	1e-11
comp6029_c0_seq1	ref|XP_007205164.1|	hypothetical protein PRUPE_ppa005467mg	[Prunus persica]	2e-98
comp6033_c0_seq1	ref|XP_002277463.2|	PREDICTED: putative amidase C869.01-like	[Vitis vinifera]	0
comp6035_c0_seq1	ref|XP_006427053.1|	hypothetical protein CICLE_v10027174mg	[Citrus clementina]	2e-44
comp6039_c0_seq1	emb|CBI30300.3|	unnamed protein product	[Vitis vinifera]	2e-95
comp6044_c0_seq1	ref|XP_002280547.1|	PREDICTED: peroxidase 31-like	[Vitis vinifera]	1e-137
comp6054_c0_seq1	ref|XP_002277857.1|	PREDICTED: probable protein phosphatase 2C 52	[Vitis vinifera]	2e-25
comp6062_c0_seq2	ref|XP_004293979.1|	PREDICTED: histidinol dehydrogenase, chloroplastic-like	[Fragaria vesca subsp. vesca]	6e-45
comp6063_c0_seq1	ref|XP_002266856.1|	PREDICTED: urease	[Vitis vinifera]	0
comp6064_c0_seq1	emb|CAN68004.1|	hypothetical protein VITISV_015845	[Vitis vinifera]	3e-34
comp6069_c0_seq1	ref|XP_002303179.2|	PHOTOPERIOD-INDEPENDENT EARLY FLOWERING 1 family protein	[Populus trichocarpa]	1e-67
comp6071_c0_seq1	ref|XP_002532856.1|	pentatricopeptide repeat-containing protein, putative	[Ricinus communis]	7e-17
comp6081_c0_seq1	ref|XP_006340078.1|	PREDICTED: uncharacterized protein LOC102593296	[Solanum tuberosum]	2e-82
comp6084_c0_seq2	ref|XP_007025077.1|	P-loop containing nucleoside triphosphate hydrolases superfamily protein isoform 3	[Theobroma cacao]	1e-48
comp6088_c0_seq1	ref|XP_004303147.1|	PREDICTED: uncharacterized protein LOC101293408 isoform 1	[Fragaria vesca subsp. vesca]	1e-29
comp6089_c0_seq1	ref|XP_007202214.1|	hypothetical protein PRUPE_ppa008437mg	[Prunus persica]	1e-146
comp6105_c0_seq1	ref|XP_007214499.1|	hypothetical protein PRUPE_ppa018063mg	[Prunus persica]	2e-23
comp6113_c0_seq1	ref|XP_004306946.1|	PREDICTED: vesicle-associated protein 1-3-like	[Fragaria vesca subsp. vesca]	4e-11
comp6117_c0_seq1	ref|XP_007211314.1|	hypothetical protein PRUPE_ppa000464mg	[Prunus persica]	2e-81
comp6119_c0_seq1	ref|XP_006340115.1|	PREDICTED: nucleoporin GLE1-like	[Solanum tuberosum]	2e-24
comp6125_c0_seq1	ref|XP_006376816.1|	hypothetical protein POPTR_0012s07120g	[Populus trichocarpa]	8e-32
comp6130_c0_seq2	emb|CBI39169.3|	unnamed protein product	[Vitis vinifera]	1e-111
comp6134_c0_seq1	ref|XP_002267779.2|	PREDICTED: uncharacterized protein LOC100267869	[Vitis vinifera]	5e-31
comp6135_c0_seq1	ref|XP_006466279.1|	PREDICTED: protein TRANSPARENT TESTA 12-like	[Citrus sinensis]	2e-57
comp6142_c0_seq2	ref|XP_007050892.1|	Transducin/WD40 repeat-like superfamily protein	[Theobroma cacao]	4e-54
comp6143_c0_seq1	ref|XP_006452568.1|	hypothetical protein CICLE_v10010292mg	[Citrus clementina]	1e-139
comp6154_c0_seq1	ref|XP_002517336.1|	protein farnesyltransferase beta subunit, putative	[Ricinus communis]	9e-58
comp6157_c1_seq1	ref|XP_002527735.1|	conserved hypothetical protein	[Ricinus communis]	2e-17
comp6163_c0_seq2	ref|XP_007025912.1|	Uncharacterized protein TCM_030077	[Theobroma cacao]	4e-61
comp6211_c0_seq1	emb|CAA06793.1|	hypothetical protein	[Cicer arietinum]	2e-12
comp6212_c0_seq1	ref|XP_002272226.1|	PREDICTED: pentatricopeptide repeat-containing protein At5g42310, mitochondrial	[Vitis vinifera]	0
comp6217_c0_seq1	emb|CAN67529.1|	hypothetical protein VITISV_004310	[Vitis vinifera]	1e-30
comp6228_c0_seq1	ref|XP_003635126.1|	PREDICTED: formyltetrahydrofolate deformylase-like	[Vitis vinifera]	1e-163
comp6239_c0_seq1	ref|XP_002276964.1|	PREDICTED: peptide deformylase 1B, chloroplastic	[Vitis vinifera]	1e-28
comp6242_c0_seq1	ref|XP_002276594.1|	PREDICTED: centromere/kinetochore protein zw10 homolog	[Vitis vinifera]	8e-35
comp6247_c0_seq1	gb|EXB54679.1|	G-type lectin S-receptor-like serine/threonine-protein kinase RLK1	[Morus notabilis]	2e-39
comp6251_c0_seq1	ref|XP_007208906.1|	hypothetical protein PRUPE_ppa026999mg	[Prunus persica]	4e-91
comp6258_c0_seq1	emb|CAN63610.1|	hypothetical protein VITISV_000282	[Vitis vinifera]	2e-16
comp6267_c0_seq1	ref|NP_001183338.1|	uncharacterized protein LOC100501743	[Zea mays]	6e-14
comp6269_c0_seq1	ref|XP_006446566.1|	hypothetical protein CICLE_v10014743mg	[Citrus clementina]	6e-55
comp6276_c0_seq1	ref|XP_002283598.1|	PREDICTED: probable receptor-like protein kinase At5g47070-like	[Vitis vinifera]	0
comp6281_c0_seq2	ref|XP_002279085.1|	PREDICTED: UDP-sulfoquinovose synthase, chloroplastic	[Vitis vinifera]	1e-151
comp6282_c0_seq1	ref|XP_006381331.1|	pyruvate kinase family protein	[Populus trichocarpa]	4e-51
comp6285_c0_seq2	gb|EXC26929.1|	hypothetical protein L484_001201	[Morus notabilis]	9e-51
comp6293_c0_seq1	gb|EYU19682.1|	hypothetical protein MIMGU_mgv1a003314mg	[Mimulus guttatus]	4e-14
comp6303_c0_seq1	ref|XP_002280818.1|	PREDICTED: uncharacterized transporter AF_0788	[Vitis vinifera]	1e-164
comp6304_c0_seq1	ref|XP_003537971.1|	PREDICTED: ras-related protein Rab11C-like	[Glycine max]	3e-35
comp6306_c0_seq1	emb|CBI21314.3|	unnamed protein product	[Vitis vinifera]	1e-141
comp6311_c0_seq1	ref|XP_004248413.1|	PREDICTED: plasma membrane-associated cation-binding protein 1-like isoform 1	[Solanum lycopersicum]	5e-49
comp6315_c0_seq1	ref|XP_002269760.1|	PREDICTED: uncharacterized protein At1g18480-like	[Vitis vinifera]	1e-139
comp6320_c0_seq1	ref|XP_007022166.1|	RING/U-box superfamily protein isoform 1	[Theobroma cacao]	5e-14
comp6322_c0_seq2	emb|CBI31214.3|	unnamed protein product	[Vitis vinifera]	1e-64
comp6326_c0_seq1	ref|XP_006348696.1|	PREDICTED: erlin-2-B-like	[Solanum tuberosum]	1e-165
comp6329_c0_seq1	ref|XP_002268056.2|	PREDICTED: uncharacterized protein LOC100267058	[Vitis vinifera]	1e-37
comp6337_c0_seq1	ref|XP_004233821.1|	PREDICTED: uncharacterized protein LOC101268548	[Solanum lycopersicum]	5e-22
comp6354_c0_seq1	ref|XP_007210063.1|	hypothetical protein PRUPE_ppa018533mg	[Prunus persica]	3e-27
comp6356_c0_seq1	ref|XP_002284462.1|	PREDICTED: uncharacterized protein LOC100255580	[Vitis vinifera]	1e-25
comp6359_c0_seq1	ref|XP_002264382.1|	PREDICTED: DNA damage response protein WSS1	[Vitis vinifera]	1e-146
comp6360_c0_seq1	ref|XP_002264417.1|	PREDICTED: KH domain-containing protein At4g18375 isoform 1	[Vitis vinifera]	1e-69
comp6362_c0_seq2	ref|XP_004971075.1|	PREDICTED: enhancer of yellow 2 transcription factor homolog	[Setaria italica]	4e-38
comp6377_c0_seq1	gb|ACJ04703.1|	galactokinase	[Cucumis melo]	9e-51
comp6397_c0_seq1	emb|CAN82925.1|	hypothetical protein VITISV_039591	[Vitis vinifera]	6e-30
comp6399_c0_seq1	gb|ACJ11750.1|	lactoylglutathione lyase	[Gossypium hirsutum]	1e-20
comp6402_c0_seq1	emb|CBI18339.3|	unnamed protein product	[Vitis vinifera]	0
comp6407_c0_seq1	ref|XP_002281291.2|	PREDICTED: two-component response regulator ARR2-like	[Vitis vinifera]	4e-11
comp6420_c0_seq1	ref|XP_002278166.1|	PREDICTED: pentatricopeptide repeat-containing protein At4g18750, chloroplastic-like	[Vitis vinifera]	0
comp6429_c0_seq1	gb|EYU22745.1|	hypothetical protein MIMGU_mgv1a000995mg	[Mimulus guttatus]	7e-37
comp6432_c0_seq1	ref|XP_002267445.2|	PREDICTED: uncharacterized protein LOC100242391	[Vitis vinifera]	3e-19
comp6439_c0_seq1	ref|XP_007205638.1|	hypothetical protein PRUPE_ppa009241mg	[Prunus persica]	4e-48
comp6449_c0_seq1	ref|XP_007050868.1|	Ralf-like 33, putative	[Theobroma cacao]	2e-16
comp6452_c0_seq1	ref|XP_007225689.1|	hypothetical protein PRUPE_ppa003136mg	[Prunus persica]	6e-41
comp6455_c0_seq2	gb|EXB80731.1|	hypothetical protein L484_008511	[Morus notabilis]	9e-15
comp6461_c0_seq1	emb|CAN82512.1|	hypothetical protein VITISV_002153	[Vitis vinifera]	3e-52
comp6465_c0_seq1	ref|XP_006488282.1|	PREDICTED: THO complex subunit 4-like isoform X1	[Citrus sinensis]	1e-10
comp6471_c0_seq2	gb|EXC35018.1|	putative E3 ubiquitin-protein ligase MARCH10	[Morus notabilis]	7e-76
comp6472_c0_seq1	gb|EXB70684.1|	hypothetical protein L484_023870	[Morus notabilis]	5e-15
comp6473_c0_seq1	emb|CAN69751.1|	hypothetical protein VITISV_024935	[Vitis vinifera]	2e-17
comp6486_c0_seq1	gb|AAP04522.1|	heat shock protein 70	[Nicotiana tabacum]	4e-36
comp6506_c0_seq1	dbj|BAK32960.1|	topoisomerase I	[Ophiorrhiza pseudofasciculata]	1e-59
comp6512_c0_seq1	ref|XP_007049614.1|	RS21-C6, EAR, NTP pyrophosphohydrolase MazG catalytic core, putative	[Theobroma cacao]	2e-10
comp6513_c0_seq1	gb|EXB36451.1|	hypothetical protein L484_010018	[Morus notabilis]	2e-38
comp6519_c0_seq1	gb|EYU34975.1|	hypothetical protein MIMGU_mgv1a011088mg	[Mimulus guttatus]	8e-91
comp6527_c0_seq1	ref|XP_007040407.1|	Cation/H+ exchanger 18	[Theobroma cacao]	0
comp6531_c0_seq1	ref|XP_006436178.1|	hypothetical protein CICLE_v10031854mg	[Citrus clementina]	5e-57
comp6536_c0_seq1	ref|XP_002264320.1|	PREDICTED: EH domain-containing protein 1-like	[Vitis vinifera]	1e-147
comp6541_c0_seq1	ref|XP_002285577.1|	PREDICTED: uncharacterized protein LOC100264643	[Vitis vinifera]	1e-66
comp6550_c0_seq1	ref|XP_007220635.1|	hypothetical protein PRUPE_ppa002525mg	[Prunus persica]	1e-67
comp6551_c0_seq1	ref|XP_002280262.1|	PREDICTED: uncharacterized protein LOC100249186	[Vitis vinifera]	4e-30
comp6559_c0_seq2	ref|XP_002298549.1|	kinase family protein	[Populus trichocarpa]	1e-164
comp6567_c0_seq1	ref|XP_007016311.1|	Highly ABA-induced PP2C gene 2 isoform 1	[Theobroma cacao]	1e-54
comp6569_c0_seq1	ref|XP_002277982.2|	PREDICTED: protein TIME FOR COFFEE-like	[Vitis vinifera]	2e-19
comp6581_c0_seq1	ref|XP_004309239.1|	PREDICTED: peroxidase 66-like	[Fragaria vesca subsp. vesca]	1e-148
comp6596_c0_seq1	ref|XP_002530838.1|	conserved hypothetical protein	[Ricinus communis]	4e-69
comp6597_c0_seq1	ref|XP_002282840.1|	PREDICTED: deoxyuridine 5'-triphosphate nucleotidohydrolase-like	[Vitis vinifera]	5e-69
comp6601_c0_seq1	ref|XP_006348470.1|	PREDICTED: uncharacterized protein LOC102578879 isoform X2	[Solanum tuberosum]	6e-34
comp6602_c0_seq1	dbj|BAG31376.1|	topoisomerase I	[Camptotheca acuminata]	3e-25
comp6603_c0_seq2	emb|CBI34982.3|	unnamed protein product	[Vitis vinifera]	0
comp6604_c0_seq1	ref|XP_002277484.1|	PREDICTED: uncharacterized protein LOC100247741	[Vitis vinifera]	0
comp6608_c0_seq1	gb|EYU44953.1|	hypothetical protein MIMGU_mgv1a004598mg	[Mimulus guttatus]	2e-25
comp6610_c0_seq1	ref|XP_002266460.2|	PREDICTED: histidine triad nucleotide-binding protein 3-like	[Vitis vinifera]	1e-62
comp6618_c0_seq1	ref|XP_006362961.1|	PREDICTED: probable bifunctional methylthioribulose-1-phosphate dehydratase/enolase-phosphatase E1 1-like	[Solanum tuberosum]	5e-16
comp6621_c0_seq1	ref|XP_006433440.1|	hypothetical protein CICLE_v10002302mg	[Citrus clementina]	1e-98
comp6631_c0_seq1	gb|AGT37413.1|	anthocyanin 5-aromatic acyltransferase	[Vaccinium dunalianum]	2e-10
comp6637_c0_seq1	emb|CBI28107.3|	unnamed protein product	[Vitis vinifera]	4e-63
comp6638_c0_seq1	ref|XP_002274657.1|	PREDICTED: probable LRR receptor-like serine/threonine-protein kinase At1g53430	[Vitis vinifera]	1e-160
comp6648_c0_seq1	ref|XP_002277812.1|	PREDICTED: uncharacterized protein LOC100252476	[Vitis vinifera]	1e-84
comp6653_c0_seq1	emb|CBI32523.3|	unnamed protein product	[Vitis vinifera]	0
comp6656_c0_seq2	ref|XP_002268002.1|	PREDICTED: d-2-hydroxyglutarate dehydrogenase, mitochondrial-like	[Vitis vinifera]	0
comp6657_c0_seq1	ref|XP_002534526.1|	conserved hypothetical protein	[Ricinus communis]	5e-60
comp6667_c0_seq1	ref|XP_007008925.1|	Clathrin, heavy chain isoform 2, partial	[Theobroma cacao]	5e-38
comp6669_c0_seq1	ref|XP_007027030.1|	Pectinacetylesterase family protein isoform 1	[Theobroma cacao]	1e-179
comp6672_c0_seq1	emb|CBI27323.3|	unnamed protein product	[Vitis vinifera]	0
comp6675_c0_seq1	ref|XP_002281140.2|	PREDICTED: RING-H2 finger protein ATL65-like	[Vitis vinifera]	1e-102
comp6682_c0_seq2	ref|XP_002263645.2|	PREDICTED: uncharacterized protein LOC100261626	[Vitis vinifera]	1e-155
comp6695_c0_seq1	emb|CAN64499.1|	hypothetical protein VITISV_043672	[Vitis vinifera]	4e-43
comp6701_c0_seq1	gb|AGS18028.1|	mevalonate kinase	[Picrorhiza kurrooa]	2e-10
comp6703_c0_seq1	emb|CBI38728.3|	unnamed protein product	[Vitis vinifera]	9e-27
comp6718_c0_seq1	ref|XP_004238973.1|	PREDICTED: uncharacterized protein LOC101267989	[Solanum lycopersicum]	2e-84
comp6719_c0_seq1	ref|XP_002277538.1|	PREDICTED: polyadenylate-binding protein, cytoplasmic and nuclear-like	[Vitis vinifera]	1e-170
comp6730_c0_seq1	ref|XP_007211718.1|	hypothetical protein PRUPE_ppa009378mg	[Prunus persica]	3e-15
comp6734_c0_seq1	ref|XP_002530008.1|	Pectinesterase precursor, putative	[Ricinus communis]	1e-170
comp6736_c0_seq1	emb|CAN65105.1|	hypothetical protein VITISV_021046	[Vitis vinifera]	1e-149
comp6745_c0_seq1	ref|XP_006482060.1|	PREDICTED: hydroxymethylglutaryl-CoA lyase, mitochondrial-like isoform X1	[Citrus sinensis]	1e-61
comp6747_c0_seq1	ref|XP_006476210.1|	PREDICTED: probable protein phosphatase 2C 22-like isoform X1	[Citrus sinensis]	1e-89
comp6757_c0_seq1	ref|XP_006340735.1|	PREDICTED: uncharacterized protein LOC102589393	[Solanum tuberosum]	8e-24
comp6760_c0_seq1	gb|ADZ36363.1|	hypothetical protein RF2	[Symplocos paniculata]	2e-41
comp6771_c0_seq1	ref|XP_007045670.1|	LRR receptor-like serine/threonine-protein kinase	[Theobroma cacao]	5e-89
comp6772_c0_seq1	emb|CBI15230.3|	unnamed protein product	[Vitis vinifera]	3e-80
comp6787_c0_seq1	ref|XP_002306453.1|	hypothetical protein POPTR_0005s14080g	[Populus trichocarpa]	4e-17
comp6789_c0_seq2	ref|XP_002270743.1|	PREDICTED: uncharacterized protein LOC100243076	[Vitis vinifera]	0
comp6806_c0_seq1	ref|XP_002517173.1|	pepsin A, putative	[Ricinus communis]	1e-121
comp6815_c0_seq1	ref|XP_003556519.1|	PREDICTED: uncharacterized protein LOC100789542	[Glycine max]	3e-33
comp6816_c0_seq1	gb|EXB40992.1|	hypothetical protein L484_020727	[Morus notabilis]	2e-41
comp6820_c0_seq1	ref|XP_002285522.2|	PREDICTED: BTB/POZ domain-containing protein NPY1-like isoform 1	[Vitis vinifera]	2e-93
comp6821_c0_seq1	ref|XP_006484531.1|	PREDICTED: serine carboxypeptidase-like 34-like	[Citrus sinensis]	0
comp6823_c0_seq1	ref|XP_007227052.1|	hypothetical protein PRUPE_ppa000842mg	[Prunus persica]	3e-43
comp6829_c0_seq1	gb|AFH68208.1|	transcription factor bHLH	[Vitis amurensis]	3e-59
comp6832_c0_seq1	ref|XP_004147513.1|	PREDICTED: uncharacterized protein LOC101216588	[Cucumis sativus]	7e-54
comp6835_c0_seq1	ref|XP_007032370.1|	DNAse I-like superfamily protein isoform 1	[Theobroma cacao]	2e-14
comp6846_c0_seq1	gb|EYU29061.1|	hypothetical protein MIMGU_mgv1a015430mg	[Mimulus guttatus]	4e-79
comp6848_c0_seq1	ref|XP_004235209.1|	PREDICTED: uncharacterized protein LOC101249157	[Solanum lycopersicum]	7e-38
comp6853_c0_seq1	ref|XP_006350988.1|	PREDICTED: glutamate-rich WD repeat-containing protein 1-like	[Solanum tuberosum]	2e-28
comp6869_c0_seq1	ref|XP_006847002.1|	hypothetical protein AMTR_s00017p00138130	[Amborella trichopoda]	8e-22
comp6873_c0_seq1	ref|XP_007037581.1|	PLC-like phosphodiesterases superfamily protein isoform 2	[Theobroma cacao]	3e-22
comp6879_c0_seq1	ref|XP_002321027.2|	hypothetical protein POPTR_0014s12770g	[Populus trichocarpa]	5e-57
comp6882_c0_seq1	ref|XP_007222727.1|	hypothetical protein PRUPE_ppa006478mg	[Prunus persica]	1e-37
comp6930_c0_seq1	ref|XP_002279280.1|	PREDICTED: uncharacterized protein LOC100260855	[Vitis vinifera]	1e-162
comp6935_c0_seq1	ref|XP_004230738.1|	PREDICTED: reticulon-like protein B11-like	[Solanum lycopersicum]	1e-15
comp6939_c0_seq1	ref|XP_004514798.1|	PREDICTED: lysine histidine transporter 1-like	[Cicer arietinum]	2e-39
comp6947_c0_seq1	emb|CAN64660.1|	hypothetical protein VITISV_009615	[Vitis vinifera]	1e-133
comp6949_c0_seq1	ref|XP_006444768.1|	hypothetical protein CICLE_v10022948mg	[Citrus clementina]	3e-32
comp6952_c0_seq1	ref|XP_007223795.1|	hypothetical protein PRUPE_ppa013172mg	[Prunus persica]	8e-57
comp6953_c0_seq1	ref|XP_004235481.1|	PREDICTED: uncharacterized protein LOC101265714	[Solanum lycopersicum]	1e-154
comp6956_c0_seq1	ref|XP_007016755.1|	SIT4 phosphatase-associated family protein isoform 1	[Theobroma cacao]	1e-13
comp6980_c0_seq1	emb|CBI15603.3|	unnamed protein product	[Vitis vinifera]	1e-166
comp6984_c0_seq1	ref|XP_004237074.1|	PREDICTED: uncharacterized protein LOC101258059 isoform 1	[Solanum lycopersicum]	1e-110
comp6988_c0_seq1	ref|XP_007137231.1|	hypothetical protein PHAVU_009G110500g	[Phaseolus vulgaris]	6e-12
comp7012_c0_seq1	ref|XP_002264091.1|	PREDICTED: putative deoxyribonuclease TATDN1	[Vitis vinifera]	1e-151
comp7013_c0_seq1	ref|XP_007052434.1|	Transducin family protein / WD-40 repeat family protein isoform 1	[Theobroma cacao]	3e-29
comp7020_c0_seq2	gb|EYU45379.1|	hypothetical protein MIMGU_mgv1a007671mg	[Mimulus guttatus]	3e-79
comp7030_c0_seq1	gb|EYU46741.1|	hypothetical protein MIMGU_mgv1a009984mg	[Mimulus guttatus]	9e-94
comp7031_c0_seq1	ref|XP_002270272.1|	PREDICTED: uncharacterized protein LOC100263384	[Vitis vinifera]	9e-19
comp7038_c0_seq1	ref|XP_002273712.2|	PREDICTED: transcription initiation factor TFIID subunit 1-A-like	[Vitis vinifera]	1e-161
comp7041_c0_seq1	ref|XP_007042422.1|	Uncharacterized protein isoform 1	[Theobroma cacao]	9e-72
comp7042_c0_seq1	ref|XP_006353166.1|	PREDICTED: intracellular protein transport protein USO1-like	[Solanum tuberosum]	1e-19
comp7048_c0_seq1	ref|XP_002274048.1|	PREDICTED: transcription factor TCP14-like isoform 2	[Vitis vinifera]	4e-09
comp7051_c0_seq2	ref|XP_002278376.1|	PREDICTED: uncharacterized protein LOC100261115	[Vitis vinifera]	2e-34
comp7053_c0_seq1	gb|EXB62291.1|	hypothetical protein L484_022179	[Morus notabilis]	2e-20
comp7066_c0_seq1	ref|XP_004245720.1|	PREDICTED: cytochrome P450 93A1-like	[Solanum lycopersicum]	2e-62
comp7067_c0_seq1	ref|XP_007013011.1|	Pectin lyase-like superfamily protein isoform 1	[Theobroma cacao]	0
comp7075_c0_seq1	ref|XP_007022865.1|	Uncharacterized protein isoform 1	[Theobroma cacao]	5e-51
comp7078_c0_seq1	gb|ACJ11718.1|	phosphoglycerate kinase	[Gossypium hirsutum]	1e-40
comp7079_c0_seq1	ref|XP_007038337.1|	Lipase/lipooxygenase	[Theobroma cacao]	5e-61
comp7080_c0_seq1	ref|XP_007226928.1|	hypothetical protein PRUPE_ppa015738mg, partial	[Prunus persica]	1e-129
comp7086_c0_seq1	ref|XP_004135707.1|	PREDICTED: uncharacterized protein At4g29660-like isoform 1	[Cucumis sativus]	5e-41
comp7087_c0_seq1	ref|XP_002283307.1|	PREDICTED: psbP domain-containing protein 6, chloroplastic	[Vitis vinifera]	1e-106
comp7089_c0_seq2	ref|XP_002273186.1|	PREDICTED: phytosulfokine receptor 1	[Vitis vinifera]	0
comp7093_c0_seq1	ref|XP_002264651.1|	PREDICTED: zinc finger protein-like 1	[Vitis vinifera]	2e-12
comp7102_c0_seq1	ref|XP_004231819.1|	PREDICTED: ATP synthase mitochondrial F1 complex assembly factor 2-like	[Solanum lycopersicum]	1e-124
comp7116_c0_seq1	emb|CAN73178.1|	hypothetical protein VITISV_039910	[Vitis vinifera]	1e-20
comp7120_c0_seq1	ref|XP_002272806.1|	PREDICTED: uncharacterized protein LOC100255666	[Vitis vinifera]	1e-112
comp7122_c0_seq1	ref|XP_002263912.2|	PREDICTED: ubiquitin carboxyl-terminal hydrolase 12-like	[Vitis vinifera]	7e-61
comp7125_c0_seq1	gb|EYU29677.1|	hypothetical protein MIMGU_mgv1a013438mg	[Mimulus guttatus]	4e-82
comp7139_c0_seq1	ref|XP_002264327.2|	PREDICTED: proline-rich receptor-like protein kinase PERK13-like	[Vitis vinifera]	1e-66
comp7142_c0_seq1	ref|XP_004287641.1|	PREDICTED: subtilisin-like protease-like	[Fragaria vesca subsp. vesca]	1e-08
comp7145_c0_seq1	emb|CBI21648.3|	unnamed protein product	[Vitis vinifera]	1e-67
comp7146_c0_seq1	ref|XP_006594544.1|	PREDICTED: probable LRR receptor-like serine/threonine-protein kinase At5g45780-like isoform X1	[Glycine max]	9e-70
comp7148_c0_seq2	ref|XP_007023743.1|	Leucine-rich repeat protein kinase family protein, putative isoform 1	[Theobroma cacao]	8e-57
comp7155_c0_seq1	gb|EXB59012.1|	DnaJ homolog subfamily B member 13	[Morus notabilis]	2e-11
comp7156_c0_seq1	ref|XP_003539737.1|	PREDICTED: dof zinc finger protein DOF2.1-like	[Glycine max]	5e-15
comp7157_c0_seq2	ref|XP_002277204.1|	PREDICTED: uncharacterized protein LOC100243254	[Vitis vinifera]	1e-111
comp7162_c0_seq1	ref|XP_007029213.1|	Dicer-like protein isoform 6	[Theobroma cacao]	2e-30
comp7174_c0_seq1	ref|XP_002274843.1|	PREDICTED: uncharacterized protein LOC100254836 isoform 1	[Vitis vinifera]	8e-28
comp7175_c0_seq2	ref|XP_002274159.1|	PREDICTED: endoplasmic reticulum metallopeptidase 1	[Vitis vinifera]	1e-171
comp7176_c0_seq1	ref|XP_003562825.1|	PREDICTED: uncharacterized protein LOC100841006	[Brachypodium distachyon]	1e-11
comp7181_c0_seq1	emb|CBI34696.3|	unnamed protein product	[Vitis vinifera]	5e-39
comp7188_c0_seq2	ref|XP_002274678.1|	PREDICTED: uncharacterized protein LOC100244351	[Vitis vinifera]	3e-48
comp7193_c0_seq1	emb|CBI28908.3|	unnamed protein product	[Vitis vinifera]	0
comp7194_c0_seq1	ref|XP_002269611.1|	PREDICTED: RING-H2 finger protein ATL13	[Vitis vinifera]	3e-39
comp7195_c0_seq1	ref|XP_003632469.1|	PREDICTED: serine/threonine-protein kinase SAPK2-like	[Vitis vinifera]	2e-46
comp7208_c0_seq2	emb|CBI23014.3|	unnamed protein product	[Vitis vinifera]	9e-26
comp7221_c0_seq1	ref|XP_002521374.1|	n-myristoyl transferase, putative	[Ricinus communis]	2e-45
comp7222_c0_seq2	sp|Q9M9L0.2|APC11_ARATH	Anaphase-promoting complex subunit 11;	[Arabidopsis thaliana]	6e-42
comp7224_c0_seq1	ref|XP_002270322.1|	PREDICTED: dol-P-Glc:Glc(2)Man(9)GlcNAc(2)-PP-Dol alpha-1,2-glucosyltransferase	[Vitis vinifera]	0
comp7225_c0_seq1	ref|XP_002284296.1|	PREDICTED: LOB domain-containing protein 38	[Vitis vinifera]	5e-12
comp7233_c0_seq1	ref|XP_002528829.1|	conserved hypothetical protein	[Ricinus communis]	1e-42
comp7247_c0_seq1	ref|XP_002270865.2|	PREDICTED: calmodulin-binding transcription activator 4-like	[Vitis vinifera]	8e-72
comp7269_c0_seq1	ref|XP_006370626.1|	hypothetical protein POPTR_0001s44370g	[Populus trichocarpa]	3e-49
comp7281_c0_seq1	ref|XP_006852264.1|	hypothetical protein AMTR_s00049p00173370	[Amborella trichopoda]	3e-30
comp7283_c0_seq1	emb|CBI40586.3|	unnamed protein product	[Vitis vinifera]	2e-55
comp7300_c0_seq1	ref|XP_007031395.1|	Nodulin MtN21 /EamA-like transporter family protein isoform 1	[Theobroma cacao]	1e-119
comp7303_c0_seq1	emb|CAN77469.1|	hypothetical protein VITISV_029762	[Vitis vinifera]	6e-23
comp7309_c0_seq1	ref|XP_004239910.1|	PREDICTED: uncharacterized protein LOC101248485	[Solanum lycopersicum]	3e-52
comp7312_c0_seq1	emb|CBI22179.3|	unnamed protein product	[Vitis vinifera]	1e-145
comp7319_c0_seq1	ref|XP_003633772.1|	PREDICTED: protein RIK-like	[Vitis vinifera]	8e-79
comp7321_c0_seq1	ref|XP_006447656.1|	hypothetical protein CICLE_v10014491mg	[Citrus clementina]	1e-100
comp7323_c0_seq1	ref|XP_002272750.1|	PREDICTED: multisubstrate pseudouridine synthase 7-like	[Vitis vinifera]	0
comp7330_c0_seq1	ref|XP_002263131.2|	PREDICTED: probable 2-oxoglutarate/Fe(II)-dependent dioxygenase-like	[Vitis vinifera]	1e-130
comp7335_c0_seq1	gb|EXB75226.1|	ADP-ribosylation factor GTPase-activating protein AGD12	[Morus notabilis]	1e-164
comp7347_c0_seq1	ref|XP_004232980.1|	PREDICTED: uncharacterized protein LOC101254863	[Solanum lycopersicum]	1e-35
comp7348_c0_seq1	ref|XP_006385640.1|	hypothetical protein POPTR_0003s08930g	[Populus trichocarpa]	1e-30
comp7359_c0_seq1	ref|XP_002271966.2|	PREDICTED: probable cysteine synthase, chloroplastic-like	[Vitis vinifera]	1e-111
comp7364_c0_seq1	ref|XP_007047386.1|	ADP-ribosylation factor A1F isoform 2	[Theobroma cacao]	2e-96
comp7366_c0_seq1	ref|XP_002309746.2|	hypothetical protein POPTR_0007s01040g	[Populus trichocarpa]	5e-24
comp7368_c0_seq1	ref|XP_004236516.1|	PREDICTED: formin-like protein 7-like	[Solanum lycopersicum]	1e-25
comp7369_c0_seq1	ref|XP_002284038.1|	PREDICTED: UPF0497 membrane protein 14	[Vitis vinifera]	6e-50
comp7380_c0_seq1	ref|XP_004230874.1|	PREDICTED: 26S protease regulatory subunit S10B homolog B-like	[Solanum lycopersicum]	2e-30
comp7383_c0_seq2	gb|EYU43838.1|	hypothetical protein MIMGU_mgv1a014975mg	[Mimulus guttatus]	2e-20
comp7384_c0_seq1	ref|XP_002281484.1|	PREDICTED: tryptophan synthase beta chain 2, chloroplastic	[Vitis vinifera]	1e-43
comp7391_c0_seq1	ref|XP_002283268.2|	PREDICTED: uncharacterized protein LOC100253163	[Vitis vinifera]	8e-84
comp7398_c0_seq1	ref|XP_002279587.1|	PREDICTED: inositol polyphosphate multikinase beta-like	[Vitis vinifera]	1e-128
comp7402_c0_seq1	ref|XP_007220947.1|	hypothetical protein PRUPE_ppa025772mg, partial	[Prunus persica]	1e-118
comp7403_c0_seq1	ref|XP_002534143.1|	protein binding protein, putative	[Ricinus communis]	5e-90
comp7411_c0_seq1	gb|ABG38308.1|	NPR1	[Capsicum annuum]	0
comp7415_c0_seq1	ref|XP_002270675.1|	PREDICTED: BTB/POZ domain-containing protein At2g30600	[Vitis vinifera]	0
comp7420_c0_seq1	ref|XP_006361853.1|	PREDICTED: serine--tRNA ligase-like	[Solanum tuberosum]	1e-42
comp7422_c0_seq1	gb|EYU24619.1|	hypothetical protein MIMGU_mgv1a013122mg	[Mimulus guttatus]	2e-17
comp7425_c0_seq2	ref|XP_002269313.1|	PREDICTED: plastid division protein CDP1, chloroplastic	[Vitis vinifera]	0
comp7431_c0_seq1	ref|XP_004228903.1|	PREDICTED: photosystem II CP47 chlorophyll apoprotein-like	[Solanum lycopersicum]	1e-133
comp7433_c0_seq1	ref|XP_007031364.1|	Zinc finger family protein	[Theobroma cacao]	1e-62
comp7437_c0_seq1	ref|XP_007012951.1|	Zinc finger C-x8-C-x5-C-x3-H type family protein, putative	[Theobroma cacao]	5e-99
comp7447_c0_seq1	gb|EYU32545.1|	hypothetical protein MIMGU_mgv1a020610mg	[Mimulus guttatus]	5e-27
comp7451_c0_seq2	ref|XP_002276097.2|	PREDICTED: uncharacterized protein LOC100253596	[Vitis vinifera]	7e-25
comp7453_c0_seq1	emb|CBI36884.3|	unnamed protein product	[Vitis vinifera]	3e-35
comp7462_c0_seq1	ref|XP_002316997.1|	hypothetical protein POPTR_0011s14080g	[Populus trichocarpa]	1e-47
comp7474_c0_seq1	ref|XP_002271245.1|	PREDICTED: uncharacterized protein LOC100259468	[Vitis vinifera]	2e-51
comp7477_c0_seq1	ref|XP_002285380.2|	PREDICTED: HAUS augmin-like complex subunit 1-like	[Vitis vinifera]	1e-151
comp7478_c0_seq1	ref|XP_007014677.1|	G-type lectin S-receptor serine/threonine-protein kinase SD3-1	[Theobroma cacao]	1e-68
comp7480_c0_seq1	emb|CBI23503.3|	unnamed protein product	[Vitis vinifera]	4e-31
comp7484_c0_seq1	emb|CAN75437.1|	hypothetical protein VITISV_000833	[Vitis vinifera]	4e-12
comp7485_c0_seq1	emb|CBI23465.3|	unnamed protein product	[Vitis vinifera]	2e-62
comp7486_c0_seq1	ref|XP_002511584.1|	serine/threonine protein kinase, putative	[Ricinus communis]	1e-51
comp7489_c0_seq1	ref|XP_002514929.1|	GTP binding protein, putative	[Ricinus communis]	0
comp7499_c0_seq1	ref|XP_007225047.1|	hypothetical protein PRUPE_ppa019781mg	[Prunus persica]	1e-102
comp7501_c0_seq1	ref|XP_003524529.1|	PREDICTED: uncharacterized protein LOC100820016	[Glycine max]	3e-29
comp7531_c0_seq1	ref|XP_006344784.1|	PREDICTED: importin subunit alpha-1	[Solanum tuberosum]	3e-31
comp7534_c0_seq1	ref|XP_007040364.1|	UPF0706 protein, putative	[Theobroma cacao]	3e-65
comp7542_c0_seq1	emb|CBI22670.3|	unnamed protein product	[Vitis vinifera]	3e-51
comp7549_c0_seq1	ref|XP_006476273.1|	PREDICTED: uncharacterized protein LOC102629091 isoform X1	[Citrus sinensis]	3e-56
comp7553_c0_seq1	ref|XP_007037453.1|	Leucine-rich repeat protein kinase family protein	[Theobroma cacao]	1e-126
comp7566_c0_seq1	ref|XP_006380666.1|	hypothetical protein POPTR_0007s10280g	[Populus trichocarpa]	1e-91
comp7567_c0_seq1	ref|XP_006339929.1|	PREDICTED: uncharacterized protein LOC102603902	[Solanum tuberosum]	2e-57
comp7573_c0_seq1	ref|XP_007012499.1|	Lysine-ketoglutarate reductase/saccharopine dehydrogenase bifunctional enzyme	[Theobroma cacao]	0
comp7574_c0_seq1	ref|XP_002279967.2|	PREDICTED: probable receptor-like protein kinase At1g67000-like	[Vitis vinifera]	1e-44
comp7577_c0_seq1	ref|XP_002272741.1|	PREDICTED: prolyl-tRNA synthetase-like	[Vitis vinifera]	3e-42
comp7583_c0_seq1	ref|XP_006438261.1|	hypothetical protein CICLE_v10031488mg	[Citrus clementina]	2e-54
comp7591_c0_seq1	ref|XP_007040170.1|	DEA(D/H)-box RNA helicase family protein isoform 1	[Theobroma cacao]	0
comp7597_c0_seq1	ref|XP_006573489.1|	PREDICTED: uncharacterized protein LOC102666935	[Glycine max]	2e-13
comp7603_c0_seq1	ref|XP_007198988.1|	hypothetical protein PRUPE_ppa004409mg	[Prunus persica]	2e-34
comp7606_c0_seq1	ref|XP_006363709.1|	PREDICTED: probable aminotransferase ACS10-like	[Solanum tuberosum]	7e-11
comp7614_c0_seq1	ref|XP_002285595.1|	PREDICTED: transcription factor bHLH93	[Vitis vinifera]	1e-11
comp7618_c0_seq1	ref|XP_002263967.1|	PREDICTED: DNA ligase 4-like	[Vitis vinifera]	0
comp7620_c0_seq1	ref|XP_006474740.1|	PREDICTED: uncharacterized protein LOC102616281 isoform X5	[Citrus sinensis]	2e-53
comp7627_c0_seq2	ref|XP_002530478.1|	conserved hypothetical protein	[Ricinus communis]	0
comp7630_c0_seq1	ref|XP_002275747.1|	PREDICTED: homeobox-leucine zipper protein HAT14-like	[Vitis vinifera]	9e-44
comp7633_c0_seq1	ref|XP_002311653.2|	hypothetical protein POPTR_0008s16050g	[Populus trichocarpa]	0
comp7641_c0_seq1	ref|XP_002271337.1|	PREDICTED: phytosulfokines 3-like	[Vitis vinifera]	4e-23
comp7652_c0_seq1	gb|AFQ98370.1|	hydroxymethylbutenyl diphosphate synthase	[Camellia sinensis]	0
comp7653_c0_seq1	gb|EXC26728.1|	Dynamin-related protein 1E	[Morus notabilis]	3e-12
comp7656_c0_seq1	ref|XP_006365666.1|	PREDICTED: GDSL esterase/lipase 7-like	[Solanum tuberosum]	1e-133
comp7664_c0_seq1	ref|XP_002300977.2|	hypothetical protein POPTR_0002s08220g	[Populus trichocarpa]	1e-53
comp7681_c0_seq2	ref|XP_006490260.1|	PREDICTED: protein TPX2-like isoform X1	[Citrus sinensis]	1e-46
comp7684_c0_seq1	ref|XP_007014477.1|	Phospholipase A21	[Theobroma cacao]	3e-55
comp7686_c0_seq1	ref|XP_002272505.1|	PREDICTED: CASP-like protein At3g53850	[Vitis vinifera]	1e-61
comp7688_c0_seq1	ref|XP_006425094.1|	hypothetical protein CICLE_v10028078mg	[Citrus clementina]	3e-59
comp7692_c0_seq1	gb|EYU28334.1|	hypothetical protein MIMGU_mgv1a023484mg	[Mimulus guttatus]	1e-28
comp7693_c0_seq1	ref|XP_006491369.1|	PREDICTED: pyruvate dehydrogenase E1 component subunit alpha-3, chloroplastic-like isoform X2	[Citrus sinensis]	1e-06
comp7700_c0_seq1	ref|XP_004236393.1|	PREDICTED: uncharacterized protein At1g51745-like	[Solanum lycopersicum]	4e-42
comp7704_c0_seq2	ref|XP_002274159.1|	PREDICTED: endoplasmic reticulum metallopeptidase 1	[Vitis vinifera]	0
comp7705_c0_seq1	gb|EXB44942.1|	putative N-acetyltransferase ycf52	[Morus notabilis]	2e-71
comp7710_c0_seq1	ref|XP_004229490.1|	PREDICTED: ABC transporter C family member 4-like	[Solanum lycopersicum]	0
comp7712_c0_seq1	ref|XP_004235038.1|	PREDICTED: stomatin-like protein 2-like	[Solanum lycopersicum]	1e-55
comp7715_c0_seq1	ref|XP_002282049.1|	PREDICTED: pentatricopeptide repeat-containing protein At3g47530	[Vitis vinifera]	1e-39
comp7720_c0_seq1	emb|CAQ58623.1|	unknown gene	[Vitis vinifera]	2e-68
comp7722_c0_seq1	ref|XP_002283251.1|	PREDICTED: NAC domain-containing protein 42	[Vitis vinifera]	5e-78
comp7726_c0_seq1	ref|XP_006444589.1|	hypothetical protein CICLE_v10018861mg	[Citrus clementina]	4e-83
comp7732_c0_seq1	emb|CAN73672.1|	hypothetical protein VITISV_031859	[Vitis vinifera]	3e-77
comp7734_c0_seq1	ref|XP_004137939.1|	PREDICTED: LOW QUALITY PROTEIN: E3 ubiquitin-protein ligase UBR1-like	[Cucumis sativus]	4e-45
comp7736_c0_seq1	ref|XP_007042230.1|	Kinase protein with adenine nucleotide alpha hydrolases-like domain, putative isoform 2	[Theobroma cacao]	4e-06
comp7737_c0_seq1	ref|XP_006360059.1|	PREDICTED: protein SAWADEE HOMEODOMAIN HOMOLOG 2-like isoform X3	[Solanum tuberosum]	3e-22
comp7740_c0_seq1	ref|XP_002280551.1|	PREDICTED: uncharacterized protein LOC100245643	[Vitis vinifera]	3e-90
comp7742_c0_seq1	ref|XP_002277485.1|	PREDICTED: cysteine synthase, chloroplastic/chromoplastic isoform 1	[Vitis vinifera]	1e-167
comp7745_c0_seq1	ref|XP_006453492.1|	hypothetical protein CICLE_v10007738mg	[Citrus clementina]	3e-51
comp7746_c0_seq1	emb|CBI28490.3|	unnamed protein product	[Vitis vinifera]	3e-41
comp7748_c0_seq1	gb|EYU38371.1|	hypothetical protein MIMGU_mgv1a015742mg	[Mimulus guttatus]	8e-59
comp7749_c0_seq1	gb|AGH32915.1|	hydroxyacyl-ACP dehydratase	[Camellia chekiangoleosa]	1e-100
comp7757_c0_seq1	ref|XP_004309474.1|	PREDICTED: putative disease resistance protein At4g19050-like	[Fragaria vesca subsp. vesca]	1e-105
comp7758_c0_seq1	ref|XP_007216310.1|	hypothetical protein PRUPE_ppa019701mg	[Prunus persica]	1e-163
comp7763_c0_seq1	ref|XP_004149137.1|	PREDICTED: DNA (cytosine-5)-methyltransferase 1B-like	[Cucumis sativus]	8e-30
comp7764_c0_seq1	ref|XP_002262699.1|	PREDICTED: bark storage protein A	[Vitis vinifera]	1e-147
comp7767_c0_seq1	gb|ABB89015.1|	CXE carboxylesterase	[Actinidia deliciosa]	0
comp7768_c0_seq1	ref|XP_006439020.1|	hypothetical protein CICLE_v10030476mg	[Citrus clementina]	1e-172
comp7772_c0_seq1	ref|XP_004291482.1|	PREDICTED: probable protein phosphatase 2C 22-like	[Fragaria vesca subsp. vesca]	3e-20
comp7785_c0_seq1	ref|XP_007021216.1|	Serine/threonine-protein kinase receptor, putative	[Theobroma cacao]	8e-21
comp7788_c0_seq1	ref|XP_002281342.2|	PREDICTED: uncharacterized protein LOC100254552	[Vitis vinifera]	2e-27
comp7789_c0_seq1	ref|XP_006841194.1|	hypothetical protein AMTR_s00334p00011530	[Amborella trichopoda]	7e-55
comp7790_c0_seq1	emb|CAN64499.1|	hypothetical protein VITISV_043672	[Vitis vinifera]	5e-12
comp7791_c0_seq1	ref|XP_006357795.1|	PREDICTED: uncharacterized protein LOC102601189	[Solanum tuberosum]	4e-40
comp7799_c0_seq1	ref|XP_002527635.1|	transcription factor, putative	[Ricinus communis]	2e-32
comp7802_c0_seq1	ref|XP_003543388.1|	PREDICTED: aconitate hydratase 2, mitochondrial-like	[Glycine max]	1e-109
comp7803_c0_seq2	ref|XP_007035483.1|	Uncharacterized protein isoform 2	[Theobroma cacao]	1e-32
comp7805_c0_seq1	ref|XP_007214554.1|	hypothetical protein PRUPE_ppa000678mg	[Prunus persica]	6e-60
comp7806_c0_seq1	gb|EYU42308.1|	hypothetical protein MIMGU_mgv1a002931mg	[Mimulus guttatus]	1e-18
comp7809_c0_seq2	ref|XP_002272133.1|	PREDICTED: uncharacterized protein LOC100262011 isoform 1	[Vitis vinifera]	4e-29
comp7812_c0_seq1	ref|XP_002276280.1|	PREDICTED: probable serine/threonine-protein kinase At5g41260	[Vitis vinifera]	1e-123
comp7813_c0_seq1	ref|XP_004232974.1|	PREDICTED: subtilisin-like protease-like isoform 2	[Solanum lycopersicum]	1e-97
comp7832_c0_seq1	ref|XP_006342275.1|	PREDICTED: uncharacterized protein LOC102591855	[Solanum tuberosum]	4e-48
comp7838_c0_seq1	ref|XP_004251165.1|	PREDICTED: glutaredoxin-C4-like	[Solanum lycopersicum]	1e-47
comp7839_c0_seq1	ref|XP_002277289.2|	PREDICTED: uncharacterized protein LOC100264071	[Vitis vinifera]	9e-69
comp7842_c0_seq1	emb|CBI19544.3|	unnamed protein product	[Vitis vinifera]	1e-172
comp7843_c0_seq1	ref|XP_007015425.1|	Pentatricopeptide repeat superfamily protein isoform 1	[Theobroma cacao]	3e-94
comp7849_c0_seq1	ref|XP_002519047.1|	allantoinase, putative	[Ricinus communis]	2e-58
comp7850_c0_seq1	ref|XP_002513901.1|	conserved hypothetical protein	[Ricinus communis]	8e-32
comp7864_c0_seq1	ref|XP_002280456.1|	PREDICTED: cysteine-rich receptor-like protein kinase 29	[Vitis vinifera]	1e-32
comp7866_c0_seq1	gb|EXB39018.1|	hypothetical protein L484_011178	[Morus notabilis]	5e-27
comp7869_c0_seq1	ref|XP_006362774.1|	PREDICTED: purple acid phosphatase 23-like isoform X1	[Solanum tuberosum]	1e-103
comp7877_c0_seq1	emb|CBI20118.3|	unnamed protein product	[Vitis vinifera]	1e-07
comp7881_c0_seq1	ref|XP_007204696.1|	hypothetical protein PRUPE_ppa008278mg	[Prunus persica]	1e-27
comp7883_c0_seq1	ref|XP_002273889.2|	PREDICTED: LOW QUALITY PROTEIN: high affinity nitrate transporter 2.4-like	[Vitis vinifera]	5e-89
comp7884_c0_seq1	ref|XP_002269614.1|	PREDICTED: L-ascorbate oxidase homolog	[Vitis vinifera]	1e-121
comp7887_c0_seq1	gb|AFN85535.1|	PRp27-like protein	[Olea europaea subsp. europaea]	9e-82
comp7892_c0_seq1	ref|XP_004288280.1|	PREDICTED: squalene monooxygenase-like	[Fragaria vesca subsp. vesca]	2e-08
comp7893_c0_seq2	ref|XP_002263286.2|	PREDICTED: DNA mismatch repair protein Msh3-like	[Vitis vinifera]	1e-144
comp7896_c0_seq1	ref|XP_006442616.1|	hypothetical protein CICLE_v10019990mg	[Citrus clementina]	1e-105
comp7898_c0_seq1	ref|XP_002285932.1|	PREDICTED: uncharacterized protein LOC100247161	[Vitis vinifera]	1e-137
comp7899_c0_seq1	ref|XP_002268578.2|	PREDICTED: wee1-like protein kinase-like	[Vitis vinifera]	9e-63
comp7901_c0_seq1	ref|XP_002280094.1|	PREDICTED: ketol-acid reductoisomerase, chloroplastic	[Vitis vinifera]	7e-20
comp7913_c0_seq1	ref|XP_002269416.1|	PREDICTED: DCC family protein At1g52590, chloroplastic	[Vitis vinifera]	2e-60
comp7922_c0_seq1	ref|XP_006579213.1|	PREDICTED: uncharacterized protein LOC102670237	[Glycine max]	3e-54
comp7928_c0_seq1	ref|XP_006451930.1|	hypothetical protein CICLE_v10009639mg	[Citrus clementina]	8e-14
comp7932_c0_seq1	ref|XP_004230269.1|	PREDICTED: topless-related protein 3-like	[Solanum lycopersicum]	1e-40
comp7938_c0_seq1	ref|XP_002301250.1|	60S ribosomal protein L15	[Populus trichocarpa]	1e-90
comp7949_c0_seq2	ref|XP_002276963.2|	PREDICTED: transcription factor GTE1-like	[Vitis vinifera]	3e-74
comp7954_c0_seq1	emb|CAN65788.1|	hypothetical protein VITISV_037591	[Vitis vinifera]	3e-12
comp7956_c0_seq1	ref|XP_007152568.1|	hypothetical protein PHAVU_004G141000g	[Phaseolus vulgaris]	3e-33
comp7964_c0_seq1	ref|XP_006364221.1|	PREDICTED: uncharacterized protein LOC102602130	[Solanum tuberosum]	1e-13
comp7965_c0_seq1	ref|XP_003633831.1|	PREDICTED: E3 ubiquitin-protein ligase ATL42-like	[Vitis vinifera]	5e-39
comp7985_c0_seq1	ref|XP_007012199.1|	Phosphofructokinase 3 isoform 1	[Theobroma cacao]	6e-17
comp7986_c0_seq1	ref|XP_002280149.1|	PREDICTED: probable diphthine synthase isoform 1	[Vitis vinifera]	4e-14
comp7996_c0_seq1	ref|XP_007042911.1|	3-deoxy-d-arabino-heptulosonate 7-phosphate synthase isoform 1	[Theobroma cacao]	1e-160
comp8003_c0_seq1	ref|XP_002265393.1|	PREDICTED: uncharacterized protein LOC100248180	[Vitis vinifera]	4e-19
comp8004_c0_seq1	ref|XP_003580495.1|	PREDICTED: uncharacterized protein LOC100823337	[Brachypodium distachyon]	2e-30
comp8013_c0_seq1	ref|XP_007018575.1|	Serine-threonine protein kinase, plant-type, putative	[Theobroma cacao]	3e-59
comp8016_c0_seq1	ref|XP_006413104.1|	hypothetical protein EUTSA_v10026037mg	[Eutrema salsugineum]	7e-52
comp8018_c0_seq1	ref|XP_002281995.2|	PREDICTED: cytochrome P450 82A3	[Vitis vinifera]	1e-165
comp8034_c0_seq1	ref|XP_007046605.1|	Uncharacterized protein TCM_000141	[Theobroma cacao]	2e-44
comp8035_c0_seq1	gb|AAB97316.1|	cytosolic heat shock 70 protein	[Spinacia oleracea]	1e-57
comp8041_c0_seq1	ref|XP_006429322.1|	hypothetical protein CICLE_v10011536mg	[Citrus clementina]	5e-27
comp8047_c0_seq1	ref|XP_007033077.1|	Plastid movement impaired 2	[Theobroma cacao]	4e-63
comp8051_c0_seq1	ref|XP_007035117.1|	Pre-mRNA splicing Prp18-interacting factor isoform 2	[Theobroma cacao]	3e-27
comp8060_c0_seq1	ref|XP_007034667.1|	Glycoprotein membrane precursor GPI-anchored	[Theobroma cacao]	1e-61
comp8065_c0_seq1	ref|XP_004249262.1|	PREDICTED: cytoplasmic tRNA 2-thiolation protein 2-like	[Solanum lycopersicum]	2e-18
comp8068_c0_seq1	ref|XP_002275845.2|	PREDICTED: probable receptor-like protein kinase At5g59700-like	[Vitis vinifera]	9e-61
comp8074_c0_seq1	ref|XP_006481975.1|	PREDICTED: metacaspase-9-like	[Citrus sinensis]	9e-23
comp8085_c0_seq1	ref|XP_004244358.1|	PREDICTED: uncharacterized protein LOC101244097	[Solanum lycopersicum]	6e-49
comp8086_c0_seq1	ref|XP_002267728.1|	PREDICTED: uncharacterized protein LOC100256546	[Vitis vinifera]	1e-145
comp8089_c0_seq1	emb|CAN68636.1|	hypothetical protein VITISV_030803	[Vitis vinifera]	2e-15
comp8090_c0_seq1	ref|XP_002275786.2|	PREDICTED: G-type lectin S-receptor-like serine/threonine-protein kinase RLK1	[Vitis vinifera]	0
comp8094_c0_seq1	sp|O24246.1|PMGI_PRUDU	2,3-bisphosphoglycerate-independent phosphoglycerate mutase;	[Prunus dulcis]	4e-28
comp8109_c0_seq1	ref|XP_002313944.2|	hypothetical protein POPTR_0009s08540g	[Populus trichocarpa]	1e-107
comp8111_c0_seq1	ref|XP_006426390.1|	hypothetical protein CICLE_v10027575mg	[Citrus clementina]	1e-116
comp8127_c0_seq1	emb|CAN78824.1|	hypothetical protein VITISV_006556	[Vitis vinifera]	4e-21
comp8130_c0_seq1	ref|XP_002267616.1|	PREDICTED: two-component response regulator ARR11	[Vitis vinifera]	9e-21
comp8132_c0_seq1	gb|EYU26605.1|	hypothetical protein MIMGU_mgv1a006090mg	[Mimulus guttatus]	2e-15
comp8134_c0_seq2	ref|XP_006345919.1|	PREDICTED: uncharacterized protein C21orf59 homolog isoform X2	[Solanum tuberosum]	1e-36
comp8135_c0_seq1	gb|EXC02075.1|	Vesicle-associated protein 2-1	[Morus notabilis]	3e-28
comp8136_c0_seq2	ref|XP_003631227.1|	PREDICTED: serine/threonine-protein kinase STN7, chloroplastic isoform 2	[Vitis vinifera]	0
comp8139_c0_seq1	ref|XP_004301972.1|	PREDICTED: uncharacterized protein LOC101291061	[Fragaria vesca subsp. vesca]	5e-27
comp8145_c0_seq1	ref|XP_007032988.1|	DNA repair protein xp-C / rad4, putative isoform 1	[Theobroma cacao]	5e-34
comp8151_c0_seq1	ref|XP_002263858.1|	PREDICTED: coiled-coil domain-containing protein 12 isoform 1	[Vitis vinifera]	2e-44
comp8153_c0_seq1	ref|XP_004139318.1|	PREDICTED: NHP2-like protein 1-like	[Cucumis sativus]	8e-35
comp8170_c0_seq1	ref|NP_064004.1|	orf107b gene product (mitochondrion)	[Beta vulgaris subsp. vulgaris]	1e-07
comp8174_c0_seq1	ref|XP_002306998.2|	hypothetical protein POPTR_0005s27800g	[Populus trichocarpa]	2e-85
comp8176_c0_seq1	emb|CBI22513.3|	unnamed protein product	[Vitis vinifera]	5e-45
comp8180_c0_seq1	ref|XP_002279997.2|	PREDICTED: putative zinc finger protein At1g68190-like	[Vitis vinifera]	4e-84
comp8193_c0_seq1	emb|CBI27421.3|	unnamed protein product	[Vitis vinifera]	8e-71
comp8194_c0_seq2	ref|XP_007031259.1|	MuDR family transposase isoform 1	[Theobroma cacao]	2e-55
comp8198_c0_seq1	ref|XP_007207810.1|	hypothetical protein PRUPE_ppa024119mg	[Prunus persica]	1e-101
comp8207_c0_seq2	ref|XP_006379768.1|	hypothetical protein POPTR_0008s13070g	[Populus trichocarpa]	6e-65
comp8218_c0_seq1	ref|XP_007041038.1|	Urease accessory protein D isoform 1	[Theobroma cacao]	1e-72
comp8225_c0_seq1	emb|CBI20954.3|	unnamed protein product	[Vitis vinifera]	1e-81
comp8227_c0_seq1	ref|XP_004305618.1|	PREDICTED: serine/threonine-protein kinase EDR1-like	[Fragaria vesca subsp. vesca]	3e-68
comp8228_c0_seq1	ref|XP_002270318.1|	PREDICTED: gamma-tubulin complex component 4 homolog	[Vitis vinifera]	0
comp8234_c0_seq1	ref|XP_002313285.2|	hypothetical protein POPTR_0009s06930g	[Populus trichocarpa]	3e-88
comp8237_c0_seq1	ref|XP_003634205.1|	PREDICTED: uncharacterized protein LOC100853969	[Vitis vinifera]	1e-124
comp8238_c0_seq1	emb|CBI29431.3|	unnamed protein product	[Vitis vinifera]	1e-76
comp8244_c0_seq1	ref|XP_002279753.2|	PREDICTED: uncharacterized protein LOC100267731	[Vitis vinifera]	5e-72
comp8252_c0_seq2	gb|EYU43664.1|	hypothetical protein MIMGU_mgv1a001579mg	[Mimulus guttatus]	0
comp8256_c0_seq1	gb|EYU26232.1|	hypothetical protein MIMGU_mgv1a019056mg	[Mimulus guttatus]	4e-55
comp8266_c0_seq1	ref|XP_004306727.1|	PREDICTED: uncharacterized protein LOC101306460	[Fragaria vesca subsp. vesca]	6e-45
comp8267_c0_seq1	ref|XP_006480363.1|	PREDICTED: uncharacterized protein LOC102626994 isoform X4	[Citrus sinensis]	2e-53
comp8268_c0_seq1	ref|XP_007205044.1|	hypothetical protein PRUPE_ppa004537mg	[Prunus persica]	5e-53
comp8273_c0_seq1	gb|AGT37412.1|	anthocyanin 5-aromatic acyltransferase	[Vaccinium dunalianum]	1e-149
comp8274_c0_seq1	ref|XP_007210829.1|	hypothetical protein PRUPE_ppa019233mg	[Prunus persica]	7e-48
comp8279_c0_seq1	gb|EYU32687.1|	hypothetical protein MIMGU_mgv1a005952mg	[Mimulus guttatus]	4e-16
comp8284_c0_seq1	emb|CBI29283.3|	unnamed protein product	[Vitis vinifera]	1e-138
comp8286_c0_seq1	ref|XP_002264385.1|	PREDICTED: DNA polymerase delta catalytic subunit	[Vitis vinifera]	1e-107
comp8298_c0_seq1	ref|XP_002279533.1|	PREDICTED: DNA polymerase delta small subunit	[Vitis vinifera]	1e-122
comp8300_c0_seq1	ref|XP_002274699.1|	PREDICTED: serine carboxypeptidase-like 28-like	[Vitis vinifera]	1e-156
comp8305_c0_seq1	gb|AHK60836.1|	8-hydroxygeraniol oxidoreductase	[Catharanthus roseus]	1e-115
comp8312_c0_seq1	ref|XP_002279617.1|	PREDICTED: uncharacterized protein LOC100266211	[Vitis vinifera]	1e-22
comp8320_c0_seq1	ref|XP_002268369.1|	PREDICTED: endoribonuclease Dicer homolog 1-like	[Vitis vinifera]	0
comp8339_c0_seq1	ref|XP_006476111.1|	PREDICTED: uncharacterized protein LOC102629469	[Citrus sinensis]	3e-29
comp8345_c0_seq1	gb|EXC35209.1|	2,3-bisphosphoglycerate-independent phosphoglycerate mutase	[Morus notabilis]	2e-40
comp8346_c0_seq1	ref|XP_002281874.1|	PREDICTED: DNA repair protein RAD51 homolog 2-like	[Vitis vinifera]	1e-110
comp8347_c0_seq1	ref|XP_007042302.1|	Sulfotransferase, putative isoform 1	[Theobroma cacao]	1e-20
comp8352_c0_seq1	emb|CAN78836.1|	hypothetical protein VITISV_024715	[Vitis vinifera]	3e-31
comp8355_c0_seq1	ref|XP_002270096.1|	PREDICTED: uncharacterized protein LOC100243866	[Vitis vinifera]	0
comp8357_c0_seq1	gb|AFK08536.2|	SAT	[Apium graveolens]	8e-78
comp8364_c0_seq1	ref|XP_004235036.1|	PREDICTED: uncharacterized calcium-binding protein At1g02270-like	[Solanum lycopersicum]	2e-71
comp8369_c0_seq1	emb|CAN62383.1|	hypothetical protein VITISV_028023	[Vitis vinifera]	0
comp8377_c0_seq2	ref|XP_002303955.1|	cysteine proteinase inhibitor	[Populus trichocarpa]	2e-79
comp8379_c0_seq1	ref|XP_004297435.1|	PREDICTED: probable UDP-3-O-	[3-hydroxymyristoyl]	4e-72
comp8382_c0_seq1	emb|CBI17583.3|	unnamed protein product	[Vitis vinifera]	1e-52
comp8383_c0_seq1	ref|XP_002277195.2|	PREDICTED: uncharacterized protein LOC100262769	[Vitis vinifera]	3e-90
comp8398_c0_seq1	ref|XP_006432561.1|	hypothetical protein CICLE_v10000643mg	[Citrus clementina]	2e-24
comp8399_c0_seq1	ref|XP_004249230.1|	PREDICTED: uncharacterized protein At5g39865-like isoform 1	[Solanum lycopersicum]	7e-07
comp8401_c0_seq1	ref|XP_002275826.1|	PREDICTED: cytochrome P450 71D10	[Vitis vinifera]	1e-177
comp8403_c0_seq1	ref|XP_006350215.1|	PREDICTED: G-type lectin S-receptor-like serine/threonine-protein kinase At5g35370-like	[Solanum tuberosum]	6e-21
comp8407_c0_seq1	ref|XP_006344498.1|	PREDICTED: uncharacterized protein LOC102591984	[Solanum tuberosum]	1e-69
comp8409_c0_seq1	dbj|BAD24657.1|	xylogen protein 1	[Zinnia elegans]	3e-35
comp8410_c0_seq1	ref|XP_002276947.1|	PREDICTED: uncharacterized protein LOC100266999	[Vitis vinifera]	7e-25
comp8412_c0_seq2	gb|AHG94617.1|	sugar transporter	[Camellia sinensis]	2e-73
comp8416_c0_seq1	emb|CAN80257.1|	hypothetical protein VITISV_036998	[Vitis vinifera]	8e-09
comp8417_c0_seq1	gb|EXB85808.1|	hypothetical protein L484_009654	[Morus notabilis]	2e-34
comp8421_c0_seq1	emb|CBI17544.3|	unnamed protein product	[Vitis vinifera]	1e-151
comp8422_c0_seq1	ref|XP_002523431.1|	monovalent cation:proton antiporter, putative	[Ricinus communis]	2e-68
comp8426_c0_seq1	ref|XP_003631207.1|	PREDICTED: uncharacterized protein LOC100255988	[Vitis vinifera]	7e-09
comp8430_c0_seq1	ref|XP_002271143.2|	PREDICTED: receptor-like protein kinase HAIKU2	[Vitis vinifera]	1e-122
comp8432_c0_seq1	emb|CBI22851.3|	unnamed protein product	[Vitis vinifera]	2e-20
comp8433_c0_seq1	ref|XP_007012691.1|	Mechanosensitive channel of small conductance-like 10, putative isoform 1	[Theobroma cacao]	6e-17
comp8435_c0_seq1	ref|XP_002517091.1|	pentatricopeptide repeat-containing protein, putative	[Ricinus communis]	1e-120
comp8437_c0_seq1	ref|XP_002318634.2|	Peroxidase 41 precursor family protein	[Populus trichocarpa]	3e-23
comp8438_c0_seq1	gb|AHL29313.1|	WOX4a	[Populus tomentosa]	1e-77
comp8439_c0_seq1	ref|XP_007015087.1|	Uncharacterized protein TCM_040733	[Theobroma cacao]	4e-14
comp8441_c0_seq1	ref|XP_003543781.1|	PREDICTED: uncharacterized protein LOC100806174	[Glycine max]	3e-07
comp8442_c0_seq1	gb|EYU32714.1|	hypothetical protein MIMGU_mgv1a010754mg	[Mimulus guttatus]	4e-09
comp8445_c0_seq1	ref|XP_007011690.1|	Uncharacterized protein TCM_036890	[Theobroma cacao]	2e-97
comp8448_c0_seq1	ref|XP_006357942.1|	PREDICTED: ribonuclease 3-like protein 3-like isoform X1	[Solanum tuberosum]	2e-92
comp8451_c0_seq1	ref|XP_004293948.1|	PREDICTED: uncharacterized protein LOC101296184	[Fragaria vesca subsp. vesca]	2e-37
comp8453_c0_seq1	ref|XP_006358118.1|	PREDICTED: probable LRR receptor-like serine/threonine-protein kinase At5g45780-like isoform X3	[Solanum tuberosum]	5e-21
comp8465_c0_seq1	ref|XP_002534329.1|	Serine/threonine-protein kinase PBS1, putative	[Ricinus communis]	9e-11
comp8466_c0_seq1	ref|XP_006345042.1|	PREDICTED: U-box domain-containing protein 19-like	[Solanum tuberosum]	1e-23
comp8467_c0_seq1	emb|CAN70983.1|	hypothetical protein VITISV_027120	[Vitis vinifera]	3e-24
comp8468_c0_seq1	gb|EXB99429.1|	hypothetical protein L484_016405	[Morus notabilis]	1e-110
comp8474_c0_seq1	emb|CAN60648.1|	hypothetical protein VITISV_033947	[Vitis vinifera]	5e-14
comp8475_c0_seq1	ref|XP_002324192.2|	hypothetical protein POPTR_0018s03730g	[Populus trichocarpa]	4e-26
comp8483_c0_seq1	ref|XP_002272711.1|	PREDICTED: protein kinase PVPK-1-like	[Vitis vinifera]	1e-81
comp8502_c0_seq1	ref|XP_006349497.1|	PREDICTED: ATP-dependent zinc metalloprotease FTSH 8, mitochondrial-like isoform X1	[Solanum tuberosum]	9e-24
comp8503_c0_seq1	ref|NP_001268085.1|	uncharacterized protein LOC100259734	[Vitis vinifera]	0
comp8511_c0_seq1	ref|XP_006368584.1|	hypothetical protein POPTR_0001s05850g	[Populus trichocarpa]	3e-06
comp8512_c0_seq1	ref|XP_007219583.1|	hypothetical protein PRUPE_ppa023353mg, partial	[Prunus persica]	4e-23
comp8525_c0_seq1	ref|XP_007010931.1|	Uncharacterized protein TCM_045047	[Theobroma cacao]	4e-25
comp8539_c0_seq1	ref|XP_004249218.1|	PREDICTED: probable calcium-binding protein CML49-like	[Solanum lycopersicum]	1e-95
comp8547_c0_seq1	gb|EYU44220.1|	hypothetical protein MIMGU_mgv1a003782mg	[Mimulus guttatus]	2e-26
comp8556_c0_seq1	ref|XP_002274572.1|	PREDICTED: uncharacterized protein LOC100260424	[Vitis vinifera]	2e-21
comp8560_c0_seq1	ref|XP_002517696.1|	TMV resistance protein N, putative	[Ricinus communis]	4e-07
comp8566_c0_seq1	ref|XP_004249617.1|	PREDICTED: probable protein phosphatase 2C 65-like	[Solanum lycopersicum]	4e-27
comp8574_c0_seq1	emb|CBI30040.3|	unnamed protein product	[Vitis vinifera]	7e-57
comp8591_c0_seq1	emb|CBI38280.3|	unnamed protein product	[Vitis vinifera]	1e-102
comp8592_c0_seq1	ref|XP_002276947.1|	PREDICTED: uncharacterized protein LOC100266999	[Vitis vinifera]	2e-59
comp8593_c0_seq1	ref|XP_002275856.1|	PREDICTED: vacuolar protein sorting-associated protein 25	[Vitis vinifera]	7e-91
comp8597_c0_seq1	ref|XP_002321562.2|	hypothetical protein POPTR_0015s08220g	[Populus trichocarpa]	3e-88
comp8599_c0_seq1	ref|XP_007209357.1|	hypothetical protein PRUPE_ppa008674mg	[Prunus persica]	1e-165
comp8601_c0_seq1	tpg|DAA40621.1|	TPA: hypothetical protein ZEAMMB73_909549, partial	[Zea mays]	2e-06
comp8604_c0_seq1	ref|XP_002263449.1|	PREDICTED: ribosome-recycling factor	[Vitis vinifera]	4e-95
comp8606_c0_seq1	ref|XP_002281970.1|	PREDICTED: U-box domain-containing protein 27	[Vitis vinifera]	2e-78
comp8609_c0_seq1	ref|XP_007050165.1|	Tetratricopeptide repeat-like superfamily protein, putative isoform 1	[Theobroma cacao]	1e-70
comp8610_c0_seq2	ref|XP_007209873.1|	hypothetical protein PRUPE_ppa003858mg	[Prunus persica]	9e-90
comp8611_c0_seq1	emb|CAN83667.1|	hypothetical protein VITISV_008796	[Vitis vinifera]	1e-13
comp8624_c0_seq1	ref|XP_007021355.1|	Transcription factor TFIIIC, putative isoform 1	[Theobroma cacao]	6e-42
comp8628_c0_seq2	ref|XP_006363649.1|	PREDICTED: homeobox-leucine zipper protein ATHB-14-like	[Solanum tuberosum]	1e-18
comp8640_c0_seq1	ref|XP_002274527.1|	PREDICTED: uncharacterized protein LOC100266403	[Vitis vinifera]	7e-23
comp8643_c0_seq1	ref|XP_007020229.1|	Tudor/PWWP/MBT superfamily protein, putative	[Theobroma cacao]	5e-09
comp8644_c0_seq1	ref|XP_002270400.1|	PREDICTED: pyruvate kinase, cytosolic isozyme isoform 1	[Vitis vinifera]	0
comp8648_c0_seq1	ref|XP_002516790.1|	ribonucleoside-diphosphate reductase small chain, putative	[Ricinus communis]	2e-69
comp8651_c0_seq1	ref|XP_007212371.1|	hypothetical protein PRUPE_ppa014831mg	[Prunus persica]	1e-129
comp8652_c0_seq2	ref|XP_002277245.1|	PREDICTED: translation factor GUF1 homolog, mitochondrial	[Vitis vinifera]	0
comp8653_c0_seq1	emb|CAN75850.1|	hypothetical protein VITISV_041106	[Vitis vinifera]	3e-75
comp8654_c0_seq1	emb|CBI36057.3|	unnamed protein product	[Vitis vinifera]	6e-23
comp8656_c0_seq1	ref|XP_004252697.1|	PREDICTED: trihelix transcription factor GT-1-like	[Solanum lycopersicum]	1e-61
comp8666_c0_seq1	gb|EXB53956.1|	Uridine-cytidine kinase C	[Morus notabilis]	0
comp8673_c0_seq1	ref|XP_002276545.1|	PREDICTED: 60S ribosomal protein L18a isoform 2	[Vitis vinifera]	8e-20
comp8679_c0_seq2	gb|EXB78253.1|	L-type lectin-domain containing receptor kinase IX.1	[Morus notabilis]	4e-61
comp8685_c0_seq1	ref|XP_002270634.1|	PREDICTED: uncharacterized protein LOC100261644	[Vitis vinifera]	1e-40
comp8692_c0_seq1	ref|XP_006490742.1|	PREDICTED: beta-glucosidase 44-like	[Citrus sinensis]	0
comp8702_c0_seq1	ref|XP_007047913.1|	Alpha/beta-Hydrolases superfamily protein isoform 1	[Theobroma cacao]	1e-125
comp8707_c0_seq1	ref|XP_004309365.1|	PREDICTED: indole-3-acetic acid-induced protein ARG7-like, partial	[Fragaria vesca subsp. vesca]	3e-20
comp8713_c0_seq1	gb|AAR09170.1|	alpha-expansin 3	[Populus tremula x Populus tremuloides]	5e-51
comp8714_c0_seq1	ref|XP_003588337.1|	Ribosomal protein S10	[Medicago truncatula]	3e-64
comp8731_c0_seq1	ref|XP_004238618.1|	PREDICTED: galactose oxidase-like	[Solanum lycopersicum]	8e-38
comp8733_c0_seq1	emb|CBI22565.3|	unnamed protein product	[Vitis vinifera]	3e-44
comp8739_c0_seq1	ref|XP_004235117.1|	PREDICTED: metal-nicotianamine transporter YSL2-like	[Solanum lycopersicum]	3e-19
comp8750_c0_seq1	emb|CBI33089.3|	unnamed protein product	[Vitis vinifera]	2e-41
comp8751_c0_seq1	ref|XP_006366164.1|	PREDICTED: monocopper oxidase-like protein SKS1-like	[Solanum tuberosum]	1e-109
comp8757_c0_seq1	ref|XP_004137191.1|	PREDICTED: ubiquitin carboxyl-terminal hydrolase 3-like	[Cucumis sativus]	9e-58
comp8759_c0_seq1	ref|XP_007037950.1|	RNA-metabolising metallo-beta-lactamase family protein	[Theobroma cacao]	5e-57
comp8769_c0_seq1	emb|CBI39052.3|	unnamed protein product	[Vitis vinifera]	1e-17
comp8770_c0_seq1	emb|CAN73027.1|	hypothetical protein VITISV_016263	[Vitis vinifera]	2e-11
comp8772_c0_seq1	emb|CBI16226.3|	unnamed protein product	[Vitis vinifera]	1e-101
comp8776_c0_seq1	gb|ACQ63293.1|	acyl acyl-carrier-protein thioesterase type B	[Camellia oleifera]	1e-35
comp8777_c0_seq1	gb|EXB41545.1|	hypothetical protein L484_013619	[Morus notabilis]	7e-51
comp8784_c0_seq1	ref|XP_007050382.1|	Uncharacterized protein TCM_004165	[Theobroma cacao]	2e-68
comp8785_c0_seq1	ref|XP_004249679.1|	PREDICTED: protein LURP-one-related 15-like	[Solanum lycopersicum]	6e-81
comp8787_c0_seq1	gb|AAC00621.1|	putative carboxyphosphonoenolpyruvate mutase	[Arabidopsis thaliana]	4e-32
comp8790_c0_seq1	ref|XP_002273740.2|	PREDICTED: uncharacterized protein LOC100243637	[Vitis vinifera]	1e-102
comp8801_c0_seq1	ref|XP_007202157.1|	hypothetical protein PRUPE_ppa006323mg	[Prunus persica]	4e-41
comp8804_c0_seq1	emb|CBI14979.3|	unnamed protein product	[Vitis vinifera]	1e-138
comp8808_c0_seq1	ref|XP_004246416.1|	PREDICTED: uncharacterized protein LOC101251023	[Solanum lycopersicum]	7e-47
comp8823_c0_seq1	gb|ACL53389.1|	unknown	[Zea mays]	8e-07
comp8824_c0_seq1	sp|O80363.1|RK17_TOBAC	50S ribosomal protein L17, chloroplastic;	[Nicotiana tabacum]	1e-75
comp8839_c0_seq1	gb|AFJ04514.1|	elongation factor 1-alpha, partial	[Vernicia fordii]	2e-32
comp8842_c0_seq1	ref|XP_004289483.1|	PREDICTED: serine/threonine-protein kinase fray2-like	[Fragaria vesca subsp. vesca]	7e-10
comp8852_c0_seq1	ref|XP_002270017.1|	PREDICTED: uncharacterized protein LOC100265298 isoform 1	[Vitis vinifera]	5e-73
comp8854_c0_seq1	ref|XP_007037314.1|	2-oxoglutarate and Fe(II)-dependent oxygenase superfamily protein, putative	[Theobroma cacao]	2e-34
comp8856_c0_seq1	ref|XP_002276609.1|	PREDICTED: ABC transporter G family member 28-like	[Vitis vinifera]	1e-168
comp8858_c0_seq1	ref|XP_007203441.1|	hypothetical protein PRUPE_ppa021795mg	[Prunus persica]	7e-08
comp8861_c0_seq1	ref|XP_006364625.1|	PREDICTED: GDSL esterase/lipase At5g37690-like	[Solanum tuberosum]	5e-62
comp8866_c0_seq1	ref|XP_006349560.1|	PREDICTED: putative pentatricopeptide repeat-containing protein At5g52630-like	[Solanum tuberosum]	2e-54
comp8871_c0_seq1	ref|XP_007209303.1|	hypothetical protein PRUPE_ppa007844mg	[Prunus persica]	1e-110
comp8874_c0_seq1	gb|AEN70859.1|	calcineurin B-like protein-interacting protein kinase	[Gossypium armourianum]	3e-51
comp8882_c0_seq1	gb|EXB66389.1|	hypothetical protein L484_008279	[Morus notabilis]	6e-64
comp8888_c0_seq1	ref|XP_006852481.1|	hypothetical protein AMTR_s00021p00133930	[Amborella trichopoda]	2e-53
comp8893_c0_seq1	ref|XP_007205473.1|	hypothetical protein PRUPE_ppa008053mg	[Prunus persica]	1e-09
comp8895_c0_seq1	gb|EYU31851.1|	hypothetical protein MIMGU_mgv1a006331mg	[Mimulus guttatus]	8e-07
comp8896_c0_seq2	ref|XP_002266548.1|	PREDICTED: galactoside 2-alpha-L-fucosyltransferase-like	[Vitis vinifera]	1e-22
comp8902_c0_seq1	ref|XP_002272556.1|	PREDICTED: pentatricopeptide repeat-containing protein At4g01570	[Vitis vinifera]	1e-111
comp8909_c0_seq1	ref|XP_002513132.1|	Aspartic proteinase nepenthesin-1 precursor, putative	[Ricinus communis]	0
comp8910_c0_seq1	ref|XP_007018433.1|	Ribosomal RNA processing protein 1 B, putative	[Theobroma cacao]	1e-130
comp8912_c0_seq2	ref|XP_007199150.1|	hypothetical protein PRUPE_ppa019626mg, partial	[Prunus persica]	4e-15
comp8915_c0_seq1	ref|XP_002264392.1|	PREDICTED: protein CHUP1, chloroplastic	[Vitis vinifera]	7e-48
comp8922_c0_seq1	ref|XP_002274829.2|	PREDICTED: transcription factor ILR3-like	[Vitis vinifera]	6e-92
comp8927_c0_seq1	emb|CAN71702.1|	hypothetical protein VITISV_038718	[Vitis vinifera]	8e-11
comp8936_c0_seq2	ref|XP_007226531.1|	hypothetical protein PRUPE_ppa025196mg	[Prunus persica]	1e-77
comp8945_c0_seq1	ref|XP_004145889.1|	PREDICTED: probable aquaporin NIP5-1-like	[Cucumis sativus]	1e-89
comp8946_c0_seq2	emb|CBI40802.3|	unnamed protein product	[Vitis vinifera]	0
comp8948_c0_seq1	emb|CBI21632.3|	unnamed protein product	[Vitis vinifera]	1e-111
comp8952_c0_seq1	ref|XP_002274707.2|	PREDICTED: probable inactive serine/threonine-protein kinase lvsG-like	[Vitis vinifera]	3e-92
comp8954_c0_seq1	emb|CBI32005.3|	unnamed protein product	[Vitis vinifera]	8e-50
comp8960_c0_seq2	ref|XP_006359981.1|	PREDICTED: KH domain-containing protein At2g38610-like	[Solanum tuberosum]	1e-43
comp8966_c0_seq1	ref|XP_002319383.1|	NADH dehydrogenase-related family protein	[Populus trichocarpa]	6e-38
comp8969_c0_seq1	ref|XP_002311244.2|	hypothetical protein POPTR_0008s07190g	[Populus trichocarpa]	1e-69
comp8980_c1_seq1	ref|XP_007050966.1|	Uncharacterized protein TCM_004684	[Theobroma cacao]	8e-54
comp8985_c0_seq1	gb|EXB25241.1|	hypothetical protein L484_010108	[Morus notabilis]	1e-08
comp8988_c0_seq1	ref|XP_002279024.1|	PREDICTED: probable WRKY transcription factor 13	[Vitis vinifera]	6e-15
comp8989_c0_seq1	gb|AHI54565.1|	tonoplastic intrinsic protein	[Camellia japonica]	1e-59
comp8992_c0_seq1	emb|CAN76673.1|	hypothetical protein VITISV_011790	[Vitis vinifera]	7e-57
comp8997_c0_seq1	ref|XP_006343609.1|	PREDICTED: uncharacterized protein LOC102602908	[Solanum tuberosum]	4e-16
comp9008_c0_seq1	ref|XP_004292493.1|	PREDICTED: G-type lectin S-receptor-like serine/threonine-protein kinase At1g34300-like	[Fragaria vesca subsp. vesca]	9e-48
comp9011_c0_seq1	ref|XP_007216795.1|	hypothetical protein PRUPE_ppa023614mg	[Prunus persica]	2e-36
comp9012_c0_seq2	emb|CBI32690.3|	unnamed protein product	[Vitis vinifera]	2e-27
comp9014_c0_seq1	ref|XP_007205724.1|	hypothetical protein PRUPE_ppa010048mg	[Prunus persica]	4e-33
comp9022_c0_seq1	ref|XP_002264141.1|	PREDICTED: serine/threonine-protein kinase-like protein At5g23170-like	[Vitis vinifera]	1e-115
comp9026_c0_seq1	emb|CBI26692.3|	unnamed protein product	[Vitis vinifera]	1e-17
comp9030_c0_seq1	ref|XP_002281432.1|	PREDICTED: probable LRR receptor-like serine/threonine-protein kinase At1g67720	[Vitis vinifera]	2e-58
comp9031_c0_seq1	ref|XP_007022588.1|	Eukaryotic aspartyl protease family protein, putative	[Theobroma cacao]	1e-106
comp9034_c0_seq1	emb|CBI15009.3|	unnamed protein product	[Vitis vinifera]	3e-35
comp9038_c0_seq1	ref|XP_002316352.2|	hypothetical protein POPTR_0010s22630g	[Populus trichocarpa]	7e-74
comp9041_c0_seq1	ref|XP_002265083.1|	PREDICTED: vacuolar protein sorting-associated protein 9A-like	[Vitis vinifera]	1e-150
comp9061_c0_seq1	ref|XP_007010157.1|	Pyruvate kinase family protein isoform 1	[Theobroma cacao]	1e-105
comp9068_c0_seq1	ref|XP_007018917.1|	Translation initiation factor IF2/IF5 isoform 1	[Theobroma cacao]	1e-80
comp9069_c0_seq1	ref|XP_007152541.1|	hypothetical protein PHAVU_004G138800g	[Phaseolus vulgaris]	3e-52
comp9088_c0_seq1	gb|AHJ59551.1|	S-RNase 53	[Prunus armeniaca]	1e-23
comp9098_c0_seq1	gb|EXB37365.1|	putative phospholipid hydroperoxide glutathione peroxidase 6	[Morus notabilis]	6e-35
comp9102_c0_seq1	ref|XP_004302489.1|	PREDICTED: probable leucine-rich repeat receptor-like protein kinase At5g49770-like	[Fragaria vesca subsp. vesca]	5e-16
comp9107_c0_seq1	ref|XP_006444136.1|	hypothetical protein CICLE_v10020156mg	[Citrus clementina]	6e-49
comp9112_c0_seq1	gb|ADD30874.1|	putative RF3 protein	[Oxalis latifolia]	6e-64
comp9116_c0_seq1	gb|EXC24164.1|	Serine/threonine-protein kinase	[Morus notabilis]	3e-29
comp9124_c0_seq1	ref|XP_006447645.1|	hypothetical protein CICLE_v10015086mg	[Citrus clementina]	5e-12
comp9133_c0_seq1	ref|XP_006440264.1|	hypothetical protein CICLE_v10019196mg	[Citrus clementina]	0
comp9134_c0_seq1	ref|XP_002278273.1|	PREDICTED: replication protein A 70 kDa DNA-binding subunit	[Vitis vinifera]	1e-141
comp9135_c0_seq2	ref|XP_006423250.1|	hypothetical protein CICLE_v10028655mg	[Citrus clementina]	0
comp9137_c0_seq1	ref|XP_007139905.1|	hypothetical protein PHAVU_008G068500g	[Phaseolus vulgaris]	4e-23
comp9149_c0_seq1	sp|P36688.1|RK12_NICSY	50S ribosomal protein L12, chloroplastic;	[Nicotiana sylvestris]	8e-42
comp9164_c0_seq1	ref|XP_002263889.1|	PREDICTED: ATP-dependent RNA helicase DHX29	[Vitis vinifera]	7e-51
comp9166_c0_seq1	ref|XP_007027668.1|	KCBP-interacting protein kinase, putative isoform 1	[Theobroma cacao]	3e-10
comp9167_c0_seq1	ref|XP_002521509.1|	folate carrier protein, putative	[Ricinus communis]	1e-57
comp9168_c0_seq1	ref|XP_006474713.1|	PREDICTED: methylthioribose-1-phosphate isomerase-like	[Citrus sinensis]	1e-157
comp9174_c0_seq1	ref|XP_003544850.1|	PREDICTED: uncharacterized protein LOC100819178	[Glycine max]	2e-33
comp9175_c0_seq1	sp|Q9M7R0.1|ALL8_OLEEU	Calcium-binding allergen Ole e 8;	[Olea europaea]	1e-19
comp9179_c0_seq1	ref|XP_006447520.1|	hypothetical protein CICLE_v10015921mg	[Citrus clementina]	1e-134
comp9193_c0_seq1	ref|XP_004230067.1|	PREDICTED: phospholipid-transporting ATPase 1-like	[Solanum lycopersicum]	1e-137
comp9197_c0_seq1	ref|XP_007032860.1|	Uncharacterized protein TCM_018972	[Theobroma cacao]	1e-36
comp9202_c0_seq1	ref|XP_006372581.1|	senescence-associated family protein	[Populus trichocarpa]	1e-23
comp9203_c0_seq1	gb|EYU28316.1|	hypothetical protein MIMGU_mgv1a014323mg	[Mimulus guttatus]	6e-83
comp9208_c0_seq1	ref|XP_002285182.1|	PREDICTED: uncharacterized protein LOC100245332	[Vitis vinifera]	6e-18
comp9213_c0_seq1	ref|XP_006477707.1|	PREDICTED: COBRA-like protein 4-like	[Citrus sinensis]	1e-119
comp9216_c0_seq1	ref|XP_002274818.2|	PREDICTED: uncharacterized protein LOC100245872	[Vitis vinifera]	1e-132
comp9219_c0_seq2	ref|XP_002278438.2|	PREDICTED: RRP12-like protein-like	[Vitis vinifera]	0
comp9220_c0_seq1	ref|XP_007051530.1|	Zinc knuckle family protein, putative isoform 2	[Theobroma cacao]	6e-27
comp9222_c0_seq1	ref|XP_004303473.1|	PREDICTED: 40S ribosomal protein S3-3-like isoform 2	[Fragaria vesca subsp. vesca]	1e-28
comp9223_c0_seq1	ref|XP_007217031.1|	hypothetical protein PRUPE_ppa001662mg	[Prunus persica]	1e-127
comp9224_c0_seq1	gb|AAS46055.1|	photosystem I P700 chlorophyll A apoprotein A1	[Oryza sativa Indica Group]	0
comp9226_c0_seq1	gb|EYU37795.1|	hypothetical protein MIMGU_mgv1a005092mg	[Mimulus guttatus]	0
comp9239_c0_seq1	ref|XP_002526595.1|	Homeobox protein GLABRA2, putative	[Ricinus communis]	3e-85
comp9255_c0_seq1	ref|XP_002284759.1|	PREDICTED: uncharacterized protein LOC100249178	[Vitis vinifera]	2e-87
comp9258_c0_seq1	gb|AGR49302.1|	allene oxide cyclase	[Catharanthus roseus]	2e-80
comp9260_c0_seq1	ref|XP_002277942.2|	PREDICTED: pentatricopeptide repeat-containing protein At1g09820-like	[Vitis vinifera]	0
comp9285_c0_seq1	gb|ESO87939.1|	hypothetical protein LOTGIDRAFT_145942, partial	[Lottia gigantea]	5e-08
comp9293_c0_seq1	ref|XP_006365060.1|	PREDICTED: ankyrin repeat-containing protein At3g12360-like	[Solanum tuberosum]	6e-87
comp9309_c0_seq1	ref|XP_002276054.1|	PREDICTED: uncharacterized protein LOC100258534	[Vitis vinifera]	6e-63
comp9312_c0_seq1	gb|EYU41330.1|	hypothetical protein MIMGU_mgv1a000500mg	[Mimulus guttatus]	2e-13
comp9315_c0_seq1	ref|XP_006344568.1|	PREDICTED: 26S proteasome regulatory subunit RPN13-like isoform X1	[Solanum tuberosum]	1e-136
comp9316_c0_seq1	ref|XP_002266955.1|	PREDICTED: uncharacterized protein LOC100252094	[Vitis vinifera]	2e-27
comp9326_c0_seq1	ref|XP_002518962.1|	conserved hypothetical protein	[Ricinus communis]	7e-45
comp9328_c0_seq1	ref|XP_007204092.1|	hypothetical protein PRUPE_ppa002894mg	[Prunus persica]	1e-108
comp9331_c0_seq1	gb|ABQ10198.1|	actinidin Act4b	[Actinidia eriantha]	7e-14
comp9334_c0_seq1	ref|XP_006844844.1|	hypothetical protein AMTR_s00058p00085120	[Amborella trichopoda]	1e-174
comp9335_c0_seq1	ref|XP_007022043.1|	Mitogen-activated protein kinase 18 isoform 1	[Theobroma cacao]	3e-83
comp9341_c0_seq1	emb|CAN66162.1|	hypothetical protein VITISV_008125	[Vitis vinifera]	6e-41
comp9343_c0_seq1	ref|XP_006479796.1|	PREDICTED: uncharacterized protein LOC102608917 isoform X5	[Citrus sinensis]	1e-179
comp9344_c0_seq2	ref|XP_002281104.1|	PREDICTED: uncharacterized protein LOC100262654 isoform 1	[Vitis vinifera]	0
comp9346_c0_seq1	ref|XP_002283515.1|	PREDICTED: uncharacterized protein LOC100265107 isoform 1	[Vitis vinifera]	6e-33
comp9351_c0_seq1	ref|XP_006488343.1|	PREDICTED: telomere repeat-binding protein 5-like isoform X1	[Citrus sinensis]	9e-08
comp9352_c0_seq1	ref|XP_007041150.1|	Uncharacterized protein TCM_006100	[Theobroma cacao]	2e-20
comp9353_c0_seq1	ref|XP_002517123.1|	protein binding protein, putative	[Ricinus communis]	6e-29
comp9357_c0_seq1	gb|EYU41811.1|	hypothetical protein MIMGU_mgv1a012888mg	[Mimulus guttatus]	3e-45
comp9358_c0_seq1	ref|XP_002510337.1|	rnf5, putative	[Ricinus communis]	2e-29
comp9359_c0_seq1	ref|XP_006420031.1|	hypothetical protein CICLE_v10006993mg, partial	[Citrus clementina]	4e-56
comp9360_c0_seq1	ref|XP_007033766.1|	Uncharacterized protein TCM_019882	[Theobroma cacao]	7e-76
comp9362_c0_seq1	ref|XP_006349092.1|	PREDICTED: pleiotropic drug resistance protein 2-like	[Solanum tuberosum]	3e-39
comp9369_c0_seq1	emb|CAN72697.1|	hypothetical protein VITISV_011566	[Vitis vinifera]	1e-159
comp9374_c0_seq1	ref|XP_007027163.1|	Aluminum sensitive 3	[Theobroma cacao]	1e-125
comp9376_c0_seq1	emb|CBI19823.3|	unnamed protein product	[Vitis vinifera]	5e-89
comp9377_c0_seq1	ref|XP_002277245.1|	PREDICTED: translation factor GUF1 homolog, mitochondrial	[Vitis vinifera]	4e-91
comp9386_c0_seq1	gb|AAX95709.1|	DEAD/DEAH box helicase, putative	[Oryza sativa Japonica Group]	2e-35
comp9389_c0_seq1	ref|XP_006447176.1|	hypothetical protein CICLE_v10017544mg, partial	[Citrus clementina]	1e-101
comp9395_c0_seq2	ref|XP_004306999.1|	PREDICTED: uncharacterized protein LOC101294108	[Fragaria vesca subsp. vesca]	2e-07
comp9397_c0_seq1	ref|XP_002284146.1|	PREDICTED: probable mitochondrial saccharopine dehydrogenase At5g39410-like	[Vitis vinifera]	0
comp9404_c0_seq1	emb|CAD10638.1|	PBF68 protein	[Nicotiana tabacum]	1e-52
comp9407_c0_seq2	emb|CBI24759.3|	unnamed protein product	[Vitis vinifera]	9e-21
comp9408_c0_seq1	ref|XP_006358526.1|	PREDICTED: uncharacterized protein LOC102579571 isoform X1	[Solanum tuberosum]	5e-55
comp9418_c0_seq1	ref|XP_007223913.1|	hypothetical protein PRUPE_ppa010972mg	[Prunus persica]	3e-94
comp9423_c0_seq1	gb|EXB57397.1|	Leucine-rich repeat receptor-like tyrosine-protein kinase	[Morus notabilis]	1e-81
comp9433_c0_seq1	ref|XP_004308356.1|	PREDICTED: uncharacterized protein LOC101311331	[Fragaria vesca subsp. vesca]	7e-37
comp9435_c0_seq1	ref|XP_002273412.2|	PREDICTED: LOW QUALITY PROTEIN: WD repeat and HMG-box DNA-binding protein 1-like	[Vitis vinifera]	1e-101
comp9448_c0_seq1	ref|XP_002262954.1|	PREDICTED: ubiquitin carboxyl-terminal hydrolase isozyme L5	[Vitis vinifera]	3e-50
comp9451_c0_seq1	ref|XP_006473004.1|	PREDICTED: blue copper protein-like	[Citrus sinensis]	7e-40
comp9455_c0_seq1	ref|XP_004290984.1|	PREDICTED: U-box domain-containing protein 30-like	[Fragaria vesca subsp. vesca]	4e-60
comp9462_c0_seq2	emb|CBI21051.3|	unnamed protein product	[Vitis vinifera]	0
comp9463_c0_seq1	ref|XP_006453252.1|	hypothetical protein CICLE_v10009594mg	[Citrus clementina]	2e-59
comp9464_c0_seq1	ref|XP_007026995.1|	UPF0161 protein	[Theobroma cacao]	1e-45
comp9467_c0_seq1	ref|XP_006480363.1|	PREDICTED: uncharacterized protein LOC102626994 isoform X4	[Citrus sinensis]	2e-38
comp9469_c0_seq1	ref|XP_002270274.1|	PREDICTED: ribosomal RNA small subunit methyltransferase A	[Vitis vinifera]	1e-138
comp9472_c0_seq1	ref|XP_004152206.1|	PREDICTED: signal peptidase complex catalytic subunit SEC11C-like	[Cucumis sativus]	2e-37
comp9474_c0_seq1	ref|NP_001169037.1|	uncharacterized protein LOC100382874	[Zea mays]	3e-09
comp9481_c0_seq1	ref|XP_007149956.1|	hypothetical protein PHAVU_005G113600g	[Phaseolus vulgaris]	4e-52
comp9482_c0_seq1	ref|XP_002262722.1|	PREDICTED: 60S ribosomal protein L24	[Vitis vinifera]	2e-28
comp9485_c0_seq1	ref|NP_001159113.1|	uncharacterized protein LOC100304186	[Zea mays]	3e-07
comp9486_c0_seq1	ref|XP_002272118.2|	PREDICTED: calmodulin-binding transcription activator 5-like	[Vitis vinifera]	3e-75
comp9490_c0_seq1	gb|EYU34348.1|	hypothetical protein MIMGU_mgv1a003554mg	[Mimulus guttatus]	8e-43
comp9493_c0_seq1	ref|XP_002273943.1|	PREDICTED: sorting nexin-2	[Vitis vinifera]	2e-47
comp9497_c0_seq1	ref|XP_002284992.1|	PREDICTED: sodium channel modifier 1	[Vitis vinifera]	3e-66
comp9510_c0_seq1	ref|XP_006349495.1|	PREDICTED: uncharacterized protein LOC102597420	[Solanum tuberosum]	7e-45
comp9516_c0_seq1	ref|XP_002282919.1|	PREDICTED: probable RNA helicase SDE3	[Vitis vinifera]	2e-48
comp9527_c0_seq1	ref|XP_002272643.1|	PREDICTED: leucine-rich repeat receptor-like protein CLAVATA2	[Vitis vinifera]	1e-17
comp9532_c0_seq1	gb|AHB20162.1|	DNA methyltransferase, partial	[Populus x canadensis]	4e-57
comp9535_c0_seq1	dbj|BAH47613.1|	auxin influx carrier protein	[Zinnia violacea]	2e-69
comp9536_c0_seq1	ref|XP_007031554.1|	Raffinose synthase family protein	[Theobroma cacao]	0
comp9539_c0_seq1	ref|XP_002265273.1|	PREDICTED: uncharacterized protein LOC100249702	[Vitis vinifera]	4e-46
comp9545_c0_seq1	gb|ACP30564.1|	disease resistance protein	[Brassica rapa subsp. pekinensis]	2e-31
comp9546_c0_seq2	ref|XP_004233358.1|	PREDICTED: transcription factor bHLH135-like	[Solanum lycopersicum]	2e-32
comp9548_c0_seq1	ref|XP_006365537.1|	PREDICTED: amino acid permease 3-like	[Solanum tuberosum]	3e-70
comp9562_c0_seq1	gb|EYU37642.1|	hypothetical protein MIMGU_mgv1a011464mg	[Mimulus guttatus]	1e-116
comp9563_c0_seq1	ref|XP_002270067.1|	PREDICTED: glyoxysomal fatty acid beta-oxidation multifunctional protein MFP-a	[Vitis vinifera]	1e-125
comp9569_c0_seq1	ref|XP_002284268.1|	PREDICTED: calcium-binding protein PBP1	[Vitis vinifera]	1e-17
comp9585_c0_seq1	ref|XP_003633446.1|	PREDICTED: E3 ubiquitin-protein ligase SHPRH-like	[Vitis vinifera]	5e-58
comp9589_c0_seq1	ref|XP_006376840.1|	hypothetical protein POPTR_0012s07890g	[Populus trichocarpa]	1e-53
comp9593_c0_seq2	gb|EYU26001.1|	hypothetical protein MIMGU_mgv1a022783mg, partial	[Mimulus guttatus]	6e-19
comp9610_c0_seq1	gb|EYU41804.1|	hypothetical protein MIMGU_mgv1a011909mg	[Mimulus guttatus]	8e-62
comp9612_c0_seq1	emb|CAN80165.1|	hypothetical protein VITISV_033618	[Vitis vinifera]	2e-63
comp9619_c0_seq1	ref|XP_006494733.1|	PREDICTED: uncharacterized protein LOC102619482 isoform X3	[Citrus sinensis]	4e-24
comp9622_c0_seq1	ref|NP_001267655.1|	ribulose bisphosphate carboxylase/oxygenase activase, chloroplastic-like	[Cucumis sativus]	2e-77
comp9624_c0_seq1	ref|XP_007051682.1|	Programmed cell death protein 7 isoform 1	[Theobroma cacao]	1e-113
comp9644_c0_seq1	ref|XP_002266856.1|	PREDICTED: urease	[Vitis vinifera]	1e-163
comp9646_c0_seq1	gb|ADU15471.1|	FUL-like protein	[Actinidia chinensis]	2e-73
comp9647_c0_seq1	ref|XP_002525113.1|	splicing factor u2af large subunit, putative	[Ricinus communis]	1e-70
comp9649_c0_seq1	gb|ABV30708.1|	kinase-like protein	[Prunus avium]	2e-33
comp9654_c0_seq1	ref|XP_002277017.1|	PREDICTED: transcription initiation factor TFIID subunit 11	[Vitis vinifera]	5e-58
comp9670_c0_seq1	gb|AEN70919.1|	lipid transfer protein	[Gossypium mustelinum]	2e-24
comp9686_c0_seq1	emb|CAN66283.1|	hypothetical protein VITISV_003049	[Vitis vinifera]	1e-104
comp9688_c0_seq1	ref|XP_006433903.1|	hypothetical protein CICLE_v10001701mg	[Citrus clementina]	4e-80
comp9690_c0_seq1	ref|XP_002278404.1|	PREDICTED: O-acyltransferase WSD1	[Vitis vinifera]	1e-162
comp9693_c0_seq1	ref|XP_006436034.1|	hypothetical protein CICLE_v10030542mg	[Citrus clementina]	4e-35
comp9694_c0_seq1	gb|EYU45971.1|	hypothetical protein MIMGU_mgv1a000291mg	[Mimulus guttatus]	7e-80
comp9695_c0_seq1	ref|WP_003038304.1|	hypothetical protein	[Streptococcus anginosus]	6e-10
comp9715_c0_seq1	ref|XP_007210895.1|	hypothetical protein PRUPE_ppa001621mg	[Prunus persica]	1e-18
comp9719_c0_seq1	gb|EXB57300.1|	hypothetical protein L484_011387	[Morus notabilis]	7e-07
comp9721_c0_seq1	ref|XP_007032103.1|	Eukaryotic release factor 1-3	[Theobroma cacao]	9e-59
comp9735_c0_seq1	ref|XP_006479680.1|	PREDICTED: selenocysteine methyltransferase-like	[Citrus sinensis]	1e-154
comp9736_c0_seq1	ref|XP_002285143.2|	PREDICTED: receptor-like protein kinase THESEUS 1-like	[Vitis vinifera]	1e-13
comp9737_c0_seq1	ref|XP_007039473.1|	RING/U-box superfamily protein, putative	[Theobroma cacao]	1e-20
comp9741_c0_seq1	ref|XP_002276303.1|	PREDICTED: uncharacterized protein At1g51745-like	[Vitis vinifera]	1e-83
comp9744_c0_seq1	ref|NP_187650.4|	lysine-specific histone demethylase 1 homolog 3	[Arabidopsis thaliana]	1e-66
comp9748_c0_seq1	ref|XP_002285010.1|	PREDICTED: uncharacterized protein LOC100255936	[Vitis vinifera]	6e-40
comp9758_c0_seq1	ref|XP_003630645.1|	Pollen specific protein SF21	[Medicago truncatula]	4e-37
comp9762_c0_seq1	ref|XP_002523642.1|	Sulfiredoxin-1, putative	[Ricinus communis]	2e-48
comp9764_c0_seq1	ref|XP_002300454.1|	PHD finger family protein	[Populus trichocarpa]	2e-39
comp9766_c0_seq1	emb|CBI23683.3|	unnamed protein product	[Vitis vinifera]	1e-15
comp9768_c0_seq1	ref|XP_002269774.2|	PREDICTED: dynamin-related protein 3A-like	[Vitis vinifera]	2e-32
comp9772_c0_seq1	ref|XP_002265720.2|	PREDICTED: putative pentatricopeptide repeat-containing protein At3g25060, mitochondrial-like	[Vitis vinifera]	3e-96
comp9782_c0_seq1	ref|XP_002264325.1|	PREDICTED: pentatricopeptide repeat-containing protein At2g13600	[Vitis vinifera]	0
comp9786_c0_seq1	ref|XP_006383108.1|	hypothetical protein POPTR_0005s11620g	[Populus trichocarpa]	2e-16
comp9790_c0_seq1	ref|XP_007218204.1|	hypothetical protein PRUPE_ppa010585mg	[Prunus persica]	3e-06
comp9794_c0_seq1	ref|XP_002263563.1|	PREDICTED: uncharacterized protein LOC100244079	[Vitis vinifera]	7e-25
comp9795_c0_seq1	emb|CBI40030.3|	unnamed protein product	[Vitis vinifera]	3e-64
comp9796_c0_seq1	ref|XP_006338027.1|	PREDICTED: E3 ubiquitin-protein ligase UPL1-like	[Solanum tuberosum]	7e-36
comp9804_c0_seq1	gb|ACG28612.1|	SNAP25 homologous protein SNAP29	[Zea mays]	7e-14
comp9805_c0_seq1	emb|CAN74198.1|	hypothetical protein VITISV_005765	[Vitis vinifera]	0
comp9822_c0_seq1	ref|XP_004252196.1|	PREDICTED: uncharacterized protein LOC101260908	[Solanum lycopersicum]	1e-14
comp9834_c0_seq2	ref|XP_004252759.1|	PREDICTED: 50S ribosomal protein L4-like isoform 1	[Solanum lycopersicum]	2e-06
comp9850_c0_seq1	gb|EYU37670.1|	hypothetical protein MIMGU_mgv1a026730mg	[Mimulus guttatus]	8e-30
comp9851_c0_seq1	ref|XP_007011607.1|	Coatomer, beta subunit isoform 1	[Theobroma cacao]	2e-35
comp9866_c0_seq1	gb|AFK43869.1|	unknown	[Medicago truncatula]	2e-41
comp9889_c0_seq1	ref|XP_007041678.1|	Expansin-like protein isoform 1	[Theobroma cacao]	1e-115
comp9893_c0_seq1	ref|XP_002270622.1|	PREDICTED: condensin complex subunit 2-like	[Vitis vinifera]	1e-136
comp9899_c0_seq1	ref|XP_004251455.1|	PREDICTED: methyl-CpG-binding domain-containing protein 7-like	[Solanum lycopersicum]	4e-16
comp9900_c0_seq1	gb|AFH36337.1|	aquaporin PIP2;2	[Quercus petraea]	2e-32
comp9914_c0_seq2	emb|CBI17403.3|	unnamed protein product	[Vitis vinifera]	1e-144
comp9923_c0_seq1	dbj|BAI40146.1|	glutathione S-transferase 1	[Diospyros kaki]	5e-90
comp9925_c0_seq1	ref|XP_007035496.1|	CHY-type/CTCHY-type/RING-type Zinc finger protein isoform 1	[Theobroma cacao]	1e-109
comp9929_c0_seq1	ref|XP_002513496.1|	calcium-dependent protein kinase, putative	[Ricinus communis]	3e-09
comp9930_c0_seq1	ref|XP_002282946.1|	PREDICTED: uncharacterized protein LOC100247470	[Vitis vinifera]	1e-138
comp9948_c0_seq1	gb|EXB28585.1|	hypothetical protein L484_009744	[Morus notabilis]	4e-57
comp9949_c0_seq1	ref|XP_002263192.2|	PREDICTED: uncharacterized protein LOC100243095	[Vitis vinifera]	3e-76
comp9959_c0_seq1	ref|XP_007203912.1|	hypothetical protein PRUPE_ppa016794mg, partial	[Prunus persica]	3e-29
comp9965_c0_seq1	gb|EYU32248.1|	hypothetical protein MIMGU_mgv1a014392mg	[Mimulus guttatus]	4e-14
comp9970_c0_seq1	ref|XP_006353402.1|	PREDICTED: probable sodium-coupled neutral amino acid transporter 6-like	[Solanum tuberosum]	1e-172
comp9973_c0_seq1	ref|XP_002272711.1|	PREDICTED: protein kinase PVPK-1-like	[Vitis vinifera]	1e-109
comp9984_c0_seq1	ref|XP_002282825.2|	PREDICTED: UDP-glycosyltransferase 79B6-like	[Vitis vinifera]	1e-167
comp9996_c0_seq1	ref|XP_002266481.2|	PREDICTED: dCTP pyrophosphatase 1-like	[Vitis vinifera]	5e-36
comp10005_c0_seq1	gb|EXC30167.1|	hypothetical protein L484_008498	[Morus notabilis]	4e-28
comp10006_c0_seq1	ref|XP_006356504.1|	PREDICTED: probable peptide/nitrate transporter At1g22540-like	[Solanum tuberosum]	6e-79
comp10013_c0_seq1	ref|XP_007030058.1|	C2 calcium/lipid-binding plant phosphoribosyltransferase family protein	[Theobroma cacao]	4e-75
comp10015_c0_seq1	emb|CBI32832.3|	unnamed protein product	[Vitis vinifera]	1e-146
comp10017_c0_seq1	ref|XP_007017100.1|	Leucine-rich repeat protein kinase family protein	[Theobroma cacao]	8e-17
comp10018_c0_seq2	ref|XP_002280644.1|	PREDICTED: pentatricopeptide repeat-containing protein At3g14330	[Vitis vinifera]	1e-103
comp10021_c0_seq1	ref|XP_007026157.1|	Transcription factor jumonji domain-containing protein, putative isoform 1	[Theobroma cacao]	6e-61
comp10023_c0_seq1	ref|XP_004298001.1|	PREDICTED: pentatricopeptide repeat-containing protein At4g31070, mitochondrial-like	[Fragaria vesca subsp. vesca]	1e-20
comp10024_c0_seq1	ref|XP_007013127.1|	Tesmin/TSO1-like CXC domain-containing protein	[Theobroma cacao]	9e-53
comp10025_c0_seq1	ref|XP_007209939.1|	hypothetical protein PRUPE_ppa004726mg	[Prunus persica]	1e-161
comp10027_c0_seq1	ref|XP_006492833.1|	PREDICTED: uncharacterized protein LOC102619076	[Citrus sinensis]	5e-41
comp10028_c0_seq1	ref|XP_002324500.2|	zinc finger family protein	[Populus trichocarpa]	1e-19
comp10031_c0_seq1	ref|XP_006447748.1|	hypothetical protein CICLE_v10017136mg	[Citrus clementina]	1e-45
comp10034_c0_seq2	ref|XP_002273349.2|	PREDICTED: ATP-dependent DNA helicase 2 subunit KU80-like	[Vitis vinifera]	8e-93
comp10042_c0_seq2	ref|XP_003631670.1|	PREDICTED: uncharacterized protein LOC100854716	[Vitis vinifera]	3e-31
comp10043_c0_seq1	ref|XP_003634199.1|	PREDICTED: uncharacterized GPI-anchored protein At4g28100-like	[Vitis vinifera]	1e-110
comp10045_c0_seq1	ref|XP_007013335.1|	K+ transporter 1	[Theobroma cacao]	1e-141
comp10046_c0_seq1	ref|XP_007033518.1|	Uncharacterized protein isoform 1	[Theobroma cacao]	4e-10
comp10049_c0_seq2	ref|XP_006434000.1|	hypothetical protein CICLE_v10001888mg	[Citrus clementina]	3e-22
comp10050_c0_seq1	ref|XP_002265729.1|	PREDICTED: probable pectate lyase 15-like	[Vitis vinifera]	1e-123
comp10054_c0_seq1	ref|XP_007049173.1|	O-Glycosyl hydrolases family 17 protein isoform 1	[Theobroma cacao]	0
comp10057_c0_seq1	ref|XP_007038042.1|	Domain of Uncharacterized protein function, putative	[Theobroma cacao]	2e-45
comp10058_c0_seq1	ref|XP_006420058.1|	hypothetical protein CICLE_v10005361mg	[Citrus clementina]	3e-95
comp10061_c0_seq1	gb|EXC20019.1|	Transmembrane emp24 domain-containing protein 10	[Morus notabilis]	2e-71
comp10074_c0_seq1	emb|CBI17339.3|	unnamed protein product	[Vitis vinifera]	1e-90
comp10077_c0_seq1	ref|XP_002525969.1|	DNA double-strand break repair rad50 ATPase, putative	[Ricinus communis]	3e-07
comp10085_c0_seq1	ref|XP_003528976.1|	PREDICTED: dihydropyrimidine dehydrogenase	[NADP(+)]	0
comp10087_c0_seq1	ref|XP_007009303.1|	Affected trafxn,cking 2 isoform 1	[Theobroma cacao]	1e-104
comp10088_c0_seq1	ref|XP_006355095.1|	PREDICTED: peptidyl-tRNA hydrolase 2, mitochondrial-like	[Solanum tuberosum]	1e-68
comp10092_c0_seq1	ref|XP_006582615.1|	PREDICTED: uncharacterized protein LOC102665746	[Glycine max]	1e-58
comp10102_c0_seq1	gb|AGQ04214.1|	WRKY transcription factor 26	[Jatropha curcas]	6e-06
comp10109_c0_seq1	ref|XP_007014531.1|	Transcriptional factor B3 family protein / auxin-responsive factor AUX/IAA-related isoform 1	[Theobroma cacao]	4e-32
comp10116_c0_seq1	gb|EYU34711.1|	hypothetical protein MIMGU_mgv1a016918mg	[Mimulus guttatus]	4e-13
comp10130_c0_seq1	ref|XP_002528726.1|	conserved hypothetical protein	[Ricinus communis]	1e-23
comp10135_c0_seq1	ref|XP_007225477.1|	hypothetical protein PRUPE_ppa000148mg	[Prunus persica]	1e-13
comp10138_c0_seq1	ref|XP_006341619.1|	PREDICTED: uncharacterized protein LOC102598336	[Solanum tuberosum]	6e-34
comp10141_c0_seq1	emb|CBI14902.3|	unnamed protein product	[Vitis vinifera]	3e-11
comp10147_c0_seq1	gb|ABK92531.1|	unknown	[Populus trichocarpa]	8e-29
comp10150_c0_seq1	gb|ABD97259.1|	ascorbate peroxidase	[Camellia sinensis]	2e-99
comp10151_c0_seq1	ref|XP_006439530.1|	hypothetical protein CICLE_v10019598mg	[Citrus clementina]	2e-84
comp10157_c0_seq1	ref|XP_007209040.1|	hypothetical protein PRUPE_ppa002762mg	[Prunus persica]	1e-24
comp10158_c0_seq1	ref|XP_004292343.1|	PREDICTED: transcription factor bHLH62-like	[Fragaria vesca subsp. vesca]	6e-47
comp10159_c0_seq1	gb|EXC15939.1|	Transcriptional corepressor SEUSS	[Morus notabilis]	8e-08
comp10160_c0_seq1	emb|CAB52689.1|	hexose transporter	[Solanum lycopersicum]	5e-89
comp10165_c0_seq1	gb|AAZ20432.1|	MYB13	[Malus domestica]	1e-154
comp10167_c0_seq1	ref|XP_002531852.1|	zinc finger protein, putative	[Ricinus communis]	2e-25
comp10171_c0_seq1	ref|XP_007012358.1|	Aminopeptidase M1	[Theobroma cacao]	6e-27
comp10172_c0_seq1	emb|CAN60522.1|	hypothetical protein VITISV_005988	[Vitis vinifera]	7e-12
comp10173_c0_seq1	ref|XP_002272409.1|	PREDICTED: methyltransferase-like protein 13	[Vitis vinifera]	1e-124
comp10174_c0_seq1	ref|XP_002273428.1|	PREDICTED: uncharacterized protein LOC100263135	[Vitis vinifera]	0
comp10179_c0_seq1	gb|ABV02028.1|	mevalonate diphosphate decarboxylase	[Nicotiana langsdorffii x Nicotiana sanderae]	1e-37
comp10188_c0_seq2	emb|CBI29610.3|	unnamed protein product	[Vitis vinifera]	2e-33
comp10191_c0_seq1	ref|XP_002873549.1|	mechanosensitive ion channel domain-containing protein	[Arabidopsis lyrata subsp. lyrata]	3e-30
comp10200_c0_seq1	ref|XP_007213488.1|	hypothetical protein PRUPE_ppa022736mg	[Prunus persica]	9e-56
comp10215_c0_seq1	emb|CBI26465.3|	unnamed protein product	[Vitis vinifera]	1e-61
comp10218_c0_seq1	ref|XP_006340823.1|	PREDICTED: probable serine acetyltransferase 2-like isoform X1	[Solanum tuberosum]	1e-134
comp10226_c0_seq1	ref|XP_002281976.1|	PREDICTED: uncharacterized protein LOC100260760	[Vitis vinifera]	1e-135
comp10227_c0_seq2	ref|XP_002277965.1|	PREDICTED: uncharacterized protein LOC100257108	[Vitis vinifera]	1e-155
comp10239_c0_seq1	ref|XP_002269790.1|	PREDICTED: hydroxycinnamoyl-Coenzyme A shikimate/quinate hydroxycinnamoyltransferase	[Vitis vinifera]	1e-168
comp10240_c0_seq1	ref|NP_001064234.2|	Os10g0170600	[Oryza sativa Japonica Group]	2e-14
comp10241_c0_seq1	gb|AAL67858.2|AF462269_1	violaxanthin de-epoxidase	[Camellia sinensis]	0
comp10243_c0_seq1	emb|CAN73090.1|	hypothetical protein VITISV_028723	[Vitis vinifera]	8e-74
comp10265_c0_seq2	ref|XP_002272846.1|	PREDICTED: 5' exonuclease Apollo	[Vitis vinifera]	1e-101
comp10266_c0_seq1	ref|XP_003547452.1|	PREDICTED: 60S ribosomal protein L23a-like isoform X1	[Glycine max]	2e-16
comp10267_c0_seq1	emb|CBI26400.3|	unnamed protein product	[Vitis vinifera]	8e-47
comp10275_c0_seq1	emb|CBI16151.3|	unnamed protein product	[Vitis vinifera]	9e-24
comp10278_c0_seq1	gb|EXB55130.1|	hypothetical protein L484_018056	[Morus notabilis]	9e-44
comp10285_c0_seq1	ref|XP_006421902.1|	hypothetical protein CICLE_v10005222mg	[Citrus clementina]	1e-133
comp10289_c0_seq1	ref|XP_006429887.1|	hypothetical protein CICLE_v10013637mg	[Citrus clementina]	3e-16
comp10290_c0_seq1	gb|EYU43606.1|	hypothetical protein MIMGU_mgv1a021039mg, partial	[Mimulus guttatus]	3e-35
comp10291_c0_seq1	gb|EYU35141.1|	hypothetical protein MIMGU_mgv1a014901mg	[Mimulus guttatus]	3e-62
comp10293_c0_seq1	ref|XP_006357674.1|	PREDICTED: uncharacterized protein LOC102578915 isoform X1	[Solanum tuberosum]	4e-66
comp10295_c0_seq1	ref|XP_006445097.1|	hypothetical protein CICLE_v10020642mg	[Citrus clementina]	2e-34
comp10297_c0_seq1	ref|XP_002272339.1|	PREDICTED: pentatricopeptide repeat-containing protein At2g19280	[Vitis vinifera]	8e-67
comp10312_c0_seq1	ref|XP_002523766.1|	dc50, putative	[Ricinus communis]	1e-17
comp10316_c0_seq1	emb|CBI38961.3|	unnamed protein product	[Vitis vinifera]	1e-88
comp10317_c0_seq1	gb|AEK86562.1|	ubiquitin activating enzyme E1	[Camellia sinensis]	3e-48
comp10320_c0_seq1	ref|XP_006346108.1|	PREDICTED: probable LRR receptor-like serine/threonine-protein kinase At4g26540-like	[Solanum tuberosum]	1e-74
comp10322_c0_seq1	ref|XP_002284629.1|	PREDICTED: uncharacterized protein LOC100250176	[Vitis vinifera]	3e-43
comp10325_c0_seq1	ref|XP_004241681.1|	PREDICTED: 60S ribosomal protein L7-2-like	[Solanum lycopersicum]	1e-111
comp10326_c0_seq1	ref|XP_007213350.1|	hypothetical protein PRUPE_ppa1027164mg	[Prunus persica]	2e-46
comp10328_c0_seq2	emb|CBI17697.3|	unnamed protein product	[Vitis vinifera]	6e-34
comp10334_c0_seq1	ref|XP_007223415.1|	hypothetical protein PRUPE_ppa011277mg	[Prunus persica]	7e-19
comp10342_c0_seq1	ref|XP_006345039.1|	PREDICTED: uncharacterized protein LOC102590628	[Solanum tuberosum]	1e-15
comp10348_c0_seq1	ref|XP_006343905.1|	PREDICTED: uncharacterized protein At5g41620-like	[Solanum tuberosum]	9e-14
comp10356_c0_seq1	emb|CBI29257.3|	unnamed protein product	[Vitis vinifera]	2e-61
comp10360_c0_seq1	emb|CBI39751.3|	unnamed protein product	[Vitis vinifera]	2e-58
comp10364_c0_seq1	emb|CBI35100.3|	unnamed protein product	[Vitis vinifera]	0
comp10371_c0_seq1	ref|XP_004139049.1|	PREDICTED: RNA-binding protein 8A-like	[Cucumis sativus]	2e-25
comp10382_c0_seq1	ref|XP_007033824.1|	FKBP-like peptidyl-prolyl cis-trans isomerase family protein isoform 1	[Theobroma cacao]	2e-85
comp10386_c0_seq2	ref|XP_007203255.1|	hypothetical protein PRUPE_ppa019544mg	[Prunus persica]	0
comp10391_c0_seq2	ref|XP_006360032.1|	PREDICTED: uncharacterized protein LOC102580802 isoform X1	[Solanum tuberosum]	2e-83
comp10393_c0_seq2	gb|AHC32017.1|	aquaporin protein 23	[Camellia sinensis]	1e-141
comp10399_c0_seq1	ref|XP_003631315.1|	PREDICTED: uncharacterized protein LOC100265010	[Vitis vinifera]	5e-75
comp10410_c0_seq1	ref|XP_006359512.1|	PREDICTED: uncharacterized protein LOC102584676	[Solanum tuberosum]	2e-60
comp10425_c0_seq1	ref|XP_006360143.1|	PREDICTED: uncharacterized protein LOC102590255	[Solanum tuberosum]	2e-69
comp10430_c0_seq2	ref|XP_003632563.1|	PREDICTED: uncharacterized protein LOC100254761 isoform 3	[Vitis vinifera]	3e-86
comp10436_c0_seq1	ref|XP_002280929.2|	PREDICTED: uncharacterized protein LOC100265508	[Vitis vinifera]	5e-74
comp10449_c0_seq1	ref|XP_006372347.1|	hypothetical protein POPTR_0017s00730g	[Populus trichocarpa]	2e-17
comp10451_c0_seq1	ref|XP_003631850.1|	PREDICTED: tyrosine/DOPA decarboxylase 2-like	[Vitis vinifera]	0
comp10453_c0_seq1	ref|XP_007025776.1|	HSI2-like 1 isoform 2	[Theobroma cacao]	2e-40
comp10456_c0_seq1	ref|YP_005090456.1|	ribosomal protein L16 (mitochondrion)	[Millettia pinnata]	4e-78
comp10459_c0_seq1	ref|XP_002307720.1|	GAST-like gene product family protein	[Populus trichocarpa]	7e-31
comp10483_c0_seq1	ref|XP_002274117.1|	PREDICTED: probable mitochondrial 2-oxoglutarate/malate carrier protein	[Vitis vinifera]	1e-139
comp10489_c0_seq1	emb|CAN68472.1|	hypothetical protein VITISV_009362	[Vitis vinifera]	2e-64
comp10492_c0_seq1	ref|XP_002512510.1|	Nicotianamine synthase, putative	[Ricinus communis]	1e-36
comp10500_c0_seq1	ref|XP_002285458.1|	PREDICTED: rab3 GTPase-activating protein non-catalytic subunit	[Vitis vinifera]	3e-96
comp10505_c0_seq1	ref|XP_002280296.1|	PREDICTED: GDSL esterase/lipase CPRD49	[Vitis vinifera]	1e-110
comp10511_c0_seq1	emb|CBI36654.3|	unnamed protein product	[Vitis vinifera]	2e-57
comp10513_c0_seq1	ref|XP_004288935.1|	PREDICTED: uncharacterized protein LOC101295952	[Fragaria vesca subsp. vesca]	1e-131
comp10514_c0_seq1	ref|XP_002321748.2|	pentatricopeptide repeat-containing family protein	[Populus trichocarpa]	2e-26
comp10517_c0_seq1	ref|XP_006349004.1|	PREDICTED: heat shock cognate 70 kDa protein-like	[Solanum tuberosum]	1e-101
comp10519_c0_seq1	ref|XP_002306586.2|	hypothetical protein POPTR_0005s16590g, partial	[Populus trichocarpa]	8e-84
comp10520_c0_seq1	gb|AEI83427.1|	MYB transcription factor 1	[Camellia sinensis]	4e-68
comp10521_c0_seq2	ref|XP_006481745.1|	PREDICTED: beta-fructofuranosidase, insoluble isoenzyme 1-like	[Citrus sinensis]	1e-111
comp10523_c0_seq1	emb|CBI35951.3|	unnamed protein product	[Vitis vinifera]	2e-61
comp10540_c0_seq1	ref|XP_006382645.1|	hypothetical protein POPTR_0005s04100g	[Populus trichocarpa]	7e-48
comp10543_c0_seq1	ref|XP_002264072.2|	PREDICTED: auxin response factor 18-like	[Vitis vinifera]	0
comp10585_c0_seq1	emb|CBI22661.3|	unnamed protein product	[Vitis vinifera]	4e-30
comp10587_c0_seq1	ref|XP_007199812.1|	hypothetical protein PRUPE_ppa004886mg	[Prunus persica]	3e-10
comp10601_c0_seq1	ref|XP_006483750.1|	PREDICTED: paired amphipathic helix protein Sin3-like 4-like isoform X2	[Citrus sinensis]	7e-30
comp10602_c0_seq1	ref|XP_002518763.1|	Ferredoxin--nitrite reductase, chloroplast precursor, putative	[Ricinus communis]	0
comp10605_c0_seq2	ref|XP_007031835.1|	Uncharacterized protein isoform 1	[Theobroma cacao]	4e-55
comp10614_c0_seq1	ref|XP_006477499.1|	PREDICTED: uncharacterized protein LOC102615906 isoform X1	[Citrus sinensis]	9e-46
comp10627_c0_seq1	ref|XP_007219546.1|	hypothetical protein PRUPE_ppa004465mg	[Prunus persica]	2e-67
comp10649_c0_seq1	ref|XP_006343941.1|	PREDICTED: probable mitochondrial import inner membrane translocase subunit TIM21-like	[Solanum tuberosum]	1e-07
comp10651_c0_seq1	ref|XP_004288507.1|	PREDICTED: 14-3-3-like protein GF14 kappa-like	[Fragaria vesca subsp. vesca]	2e-18
comp10652_c0_seq2	ref|XP_007048073.1|	Alanine:glyoxylate aminotransferase 2 isoform 1	[Theobroma cacao]	0
comp10654_c0_seq1	ref|XP_006464685.1|	PREDICTED: probable sarcosine oxidase-like	[Citrus sinensis]	2e-17
comp10660_c0_seq1	gb|ABQ10190.1|	actinidin Act1b	[Actinidia arguta]	2e-22
comp10662_c0_seq1	ref|XP_007042800.1|	Aldehyde dehydrogenase 6B2	[Theobroma cacao]	7e-39
comp10665_c0_seq1	gb|AHC69780.1|	thuamatin-like protein	[Quercus suber]	1e-119
comp10667_c0_seq1	ref|XP_003633689.1|	PREDICTED: peptidyl-prolyl cis-trans isomerase CYP19-3-like	[Vitis vinifera]	4e-80
comp10672_c0_seq1	ref|XP_002282977.2|	PREDICTED: serine/threonine-protein kinase Nek6-like	[Vitis vinifera]	2e-13
comp10673_c0_seq1	gb|EYU28228.1|	hypothetical protein MIMGU_mgv1a000659mg	[Mimulus guttatus]	0
comp10674_c0_seq1	ref|XP_002527483.1|	protein phosphatase 2c, putative	[Ricinus communis]	2e-62
comp10675_c0_seq1	ref|XP_002263295.2|	PREDICTED: wall-associated receptor kinase 2-like	[Vitis vinifera]	4e-22
comp10676_c0_seq2	ref|XP_002282562.1|	PREDICTED: uncharacterized protein LOC100242187 isoform 1	[Vitis vinifera]	4e-90
comp10678_c0_seq1	ref|XP_007024618.1|	AP2 domain-containing transcription factor	[Theobroma cacao]	3e-70
comp10682_c0_seq1	ref|XP_003633838.1|	PREDICTED: ABC transporter B family member 15-like	[Vitis vinifera]	0
comp10690_c0_seq1	ref|XP_004249810.1|	PREDICTED: pentatricopeptide repeat-containing protein At2g29760, chloroplastic-like	[Solanum lycopersicum]	3e-34
comp10696_c0_seq1	gb|EXB40814.1|	hypothetical protein L484_009057	[Morus notabilis]	6e-32
comp10697_c0_seq2	gb|EXB25608.1|	putative inactive receptor kinase	[Morus notabilis]	1e-134
comp10698_c0_seq1	gb|AFO84093.1|	ADP glucose pyrophosphorylase	[Actinidia chinensis]	0
comp10702_c0_seq1	emb|CBI24632.3|	unnamed protein product	[Vitis vinifera]	9e-21
comp10703_c0_seq1	gb|ABY47652.1|	one-helix protein	[Ipomoea nil]	2e-50
comp10710_c0_seq1	ref|XP_007227013.1|	hypothetical protein PRUPE_ppa001184mg	[Prunus persica]	1e-113
comp10713_c0_seq1	ref|XP_002273349.2|	PREDICTED: ATP-dependent DNA helicase 2 subunit KU80-like	[Vitis vinifera]	0
comp10719_c0_seq1	ref|XP_007010372.1|	Zinc induced facilitator-like 1 isoform 2, partial	[Theobroma cacao]	3e-28
comp10724_c0_seq1	ref|XP_002307156.1|	hypothetical protein POPTR_0005s09240g	[Populus trichocarpa]	1e-66
comp10731_c0_seq1	emb|CBI26088.3|	unnamed protein product	[Vitis vinifera]	1e-54
comp10734_c0_seq1	ref|XP_002284013.2|	PREDICTED: acylamino-acid-releasing enzyme-like isoform 1	[Vitis vinifera]	0
comp10741_c0_seq1	ref|XP_006845732.1|	hypothetical protein AMTR_s00019p00244970	[Amborella trichopoda]	1e-15
comp10744_c0_seq2	ref|XP_004146734.1|	PREDICTED: sugar transport protein 7-like	[Cucumis sativus]	3e-16
comp10746_c0_seq2	gb|EYU24309.1|	hypothetical protein MIMGU_mgv1a022401mg, partial	[Mimulus guttatus]	3e-99
comp10752_c0_seq1	ref|XP_002282958.2|	PREDICTED: uncharacterized protein LOC100259179	[Vitis vinifera]	1e-175
comp10755_c0_seq1	ref|XP_002266168.2|	PREDICTED: uncharacterized protein LOC100266816	[Vitis vinifera]	0
comp10756_c0_seq1	ref|XP_006431141.1|	hypothetical protein CICLE_v10013598mg	[Citrus clementina]	2e-78
comp10759_c0_seq1	ref|XP_002512216.1|	aldo/keto reductase, putative	[Ricinus communis]	2e-76
comp10767_c0_seq1	ref|XP_004297283.1|	PREDICTED: phosphate transporter PHO1 homolog 3-like	[Fragaria vesca subsp. vesca]	9e-33
comp10769_c0_seq1	ref|XP_002516049.1|	conserved hypothetical protein	[Ricinus communis]	5e-51
comp10782_c0_seq1	ref|XP_004287416.1|	PREDICTED: UDP-glycosyltransferase 91C1-like	[Fragaria vesca subsp. vesca]	1e-127
comp10790_c0_seq1	ref|XP_003544478.1|	PREDICTED: MFP1 attachment factor 1-like	[Glycine max]	3e-09
comp10792_c0_seq1	emb|CBI26357.3|	unnamed protein product	[Vitis vinifera]	1e-06
comp10794_c0_seq1	ref|XP_006489050.1|	PREDICTED: Fanconi anemia group I protein homolog	[Citrus sinensis]	3e-24
comp10795_c0_seq1	gb|AFK38159.1|	unknown	[Lotus japonicus]	5e-09
comp10798_c0_seq1	ref|XP_002524812.1|	endo-1,3-1,4-beta-d-glucanase, putative	[Ricinus communis]	1e-101
comp10799_c0_seq1	emb|CBI22195.3|	unnamed protein product	[Vitis vinifera]	1e-101
comp10800_c0_seq1	ref|XP_004147956.1|	PREDICTED: ycf49-like protein-like	[Cucumis sativus]	2e-41
comp10803_c0_seq1	emb|CAN75527.1|	hypothetical protein VITISV_043600	[Vitis vinifera]	3e-62
comp10805_c0_seq1	ref|XP_002279174.2|	PREDICTED: calcium-binding protein 39-like isoform 1	[Vitis vinifera]	1e-157
comp10807_c0_seq1	gb|EYU20249.1|	hypothetical protein MIMGU_mgv1a016339mg	[Mimulus guttatus]	6e-13
comp10809_c0_seq1	ref|XP_004498691.1|	PREDICTED: protein ASPARTIC PROTEASE IN GUARD CELL 2-like	[Cicer arietinum]	2e-31
comp10811_c0_seq1	ref|XP_004243509.1|	PREDICTED: GDSL esterase/lipase At2g04570-like	[Solanum lycopersicum]	1e-151
comp10812_c0_seq1	gb|EXB72244.1|	hypothetical protein L484_009127	[Morus notabilis]	1e-110
comp10813_c0_seq2	ref|XP_007034019.1|	Phosphoenolpyruvate carboxylase family protein isoform 2	[Theobroma cacao]	0
comp10814_c0_seq1	ref|XP_006494815.1|	PREDICTED: vacuolar cation/proton exchanger 2-like isoform X1	[Citrus sinensis]	1e-33
comp10815_c0_seq2	gb|ABI78942.1|	aspartic protease	[Ipomoea batatas]	4e-24
comp10821_c0_seq1	ref|XP_007222457.1|	hypothetical protein PRUPE_ppa008213mg	[Prunus persica]	1e-145
comp10822_c0_seq1	ref|XP_007201941.1|	hypothetical protein PRUPE_ppa004344mg	[Prunus persica]	1e-153
comp10823_c0_seq1	ref|XP_002522021.1|	zinc finger protein, putative	[Ricinus communis]	2e-25
comp10826_c0_seq1	gb|ABG22609.1|	Heat shock cognate 70 kDa protein, putative, expressed	[Oryza sativa Japonica Group]	7e-33
comp10827_c0_seq1	ref|XP_002277887.1|	PREDICTED: homoserine kinase-like	[Vitis vinifera]	1e-145
comp10837_c0_seq1	ref|XP_004229907.1|	PREDICTED: glycerol-3-phosphate 2-O-acyltransferase 4-like	[Solanum lycopersicum]	4e-98
comp10839_c0_seq2	emb|CBI38745.3|	unnamed protein product	[Vitis vinifera]	1e-153
comp10840_c0_seq1	ref|XP_006449722.1|	hypothetical protein CICLE_v10016695mg	[Citrus clementina]	9e-62
comp10843_c0_seq1	gb|ELU43530.1|	hypothetical protein AG1IA_02424	[Rhizoctonia solani AG-1 IA]	1e-08
comp10850_c0_seq2	ref|XP_002275511.1|	PREDICTED: chloroplastic group IIA intron splicing facilitator CRS1, chloroplastic-like	[Vitis vinifera]	4e-60
comp10851_c0_seq2	ref|XP_007037002.1|	Annexin 5 isoform 1	[Theobroma cacao]	1e-139
comp10857_c0_seq1	gb|ABQ10197.1|	actinidin Act4a	[Actinidia eriantha]	3e-57
comp10860_c0_seq1	gb|EYU43766.1|	hypothetical protein MIMGU_mgv1a003928mg	[Mimulus guttatus]	0
comp10863_c0_seq1	ref|XP_006372203.1|	hypothetical protein POPTR_0018s14280g	[Populus trichocarpa]	1e-14
comp10865_c0_seq1	ref|XP_002281907.1|	PREDICTED: phospholipase A1-Igamma2, chloroplastic-like	[Vitis vinifera]	0
comp10868_c0_seq1	ref|XP_002512546.1|	conserved hypothetical protein	[Ricinus communis]	2e-29
comp10871_c0_seq1	gb|ADN34052.1|	ATP synthase	[Cucumis melo subsp. melo]	3e-76
comp10876_c0_seq1	gb|AGC51782.1|	cold regulated protein	[Manihot esculenta]	4e-68
comp10882_c0_seq1	ref|XP_002272505.1|	PREDICTED: CASP-like protein At3g53850	[Vitis vinifera]	1e-42
comp10885_c0_seq1	ref|XP_002310466.1|	zinc finger family protein	[Populus trichocarpa]	7e-37
comp10887_c0_seq2	gb|EXB75189.1|	hypothetical protein L484_025969	[Morus notabilis]	1e-136
comp10890_c0_seq1	ref|XP_002264200.1|	PREDICTED: uncharacterized protein LOC100247464	[Vitis vinifera]	2e-77
comp10892_c0_seq1	ref|XP_006357771.1|	PREDICTED: calcium-binding protein CML24-like	[Solanum tuberosum]	2e-52
comp10897_c0_seq1	gb|AHI62959.1|	gibberellin 20 oxidase 2	[Camellia lipoensis]	1e-157
comp10898_c0_seq1	ref|XP_007042877.1|	Phosphoenolpyruvate carboxylase-related kinase 2	[Theobroma cacao]	1e-173
comp10900_c0_seq1	emb|CBI20706.3|	unnamed protein product	[Vitis vinifera]	6e-23
comp10901_c0_seq1	gb|AGC08429.1|	lipid transfer protein	[Gossypium hirsutum]	2e-22
comp10902_c0_seq1	ref|XP_002285744.1|	PREDICTED: uncharacterized protein LOC100241562	[Vitis vinifera]	1e-132
comp10908_c0_seq1	emb|CBI20818.3|	unnamed protein product	[Vitis vinifera]	1e-113
comp10909_c0_seq1	sp|Q6QPJ6.1|PRXQ_POPJC	Peroxiredoxin Q, chloroplastic;	[Populus trichocarpa x Populus deltoides]	7e-82
comp10911_c0_seq1	ref|XP_006372528.1|	hypothetical protein POPTR_0017s02490g	[Populus trichocarpa]	8e-38
comp10913_c0_seq1	gb|ACR35062.1|	unknown	[Zea mays]	2e-09
comp10915_c0_seq1	ref|XP_002285647.1|	PREDICTED: peptide methionine sulfoxide reductase B1, chloroplastic-like isoform 1	[Vitis vinifera]	5e-73
comp10916_c0_seq1	gb|AGZ19190.1|	hypothetical chloroplast RF68 (chloroplast)	[Camellia sinensis]	3e-32
comp10917_c0_seq1	ref|XP_007051510.1|	Uncharacterized protein TCM_005116	[Theobroma cacao]	8e-12
comp10920_c0_seq1	ref|XP_002265612.1|	PREDICTED: probable WRKY transcription factor 2-like	[Vitis vinifera]	1e-75
comp10921_c0_seq1	gb|AFK33717.1|	unknown	[Lotus japonicus]	6e-08
comp10926_c0_seq2	ref|XP_006437821.1|	hypothetical protein CICLE_v10033630mg, partial	[Citrus clementina]	9e-19
comp10927_c0_seq1	gb|EYU21779.1|	hypothetical protein MIMGU_mgv1a017497mg	[Mimulus guttatus]	2e-29
comp10931_c0_seq2	ref|XP_002264488.1|	PREDICTED: cytosolic 5'-nucleotidase 3	[Vitis vinifera]	1e-124
comp10934_c0_seq1	ref|XP_002273831.1|	PREDICTED: TVP38/TMEM64 family membrane protein slr0305 isoform 1	[Vitis vinifera]	3e-84
comp10935_c0_seq2	emb|CBI17492.3|	unnamed protein product	[Vitis vinifera]	5e-86
comp10937_c0_seq1	gb|ACH87170.1|	nam-like protein	[Camellia sinensis]	1e-15
comp10938_c0_seq1	ref|XP_004252892.1|	PREDICTED: uncharacterized protein LOC101257155	[Solanum lycopersicum]	2e-15
comp10940_c0_seq1	ref|XP_004232187.1|	PREDICTED: tRNA (guanosine(18)-2'-O)-methyltransferase-like	[Solanum lycopersicum]	6e-52
comp10941_c0_seq1	ref|XP_007142133.1|	hypothetical protein PHAVU_008G255400g	[Phaseolus vulgaris]	1e-58
comp10944_c0_seq1	ref|XP_007211940.1|	hypothetical protein PRUPE_ppa010773mg	[Prunus persica]	5e-58
comp10947_c0_seq2	ref|XP_006422916.1|	hypothetical protein CICLE_v10028518mg	[Citrus clementina]	1e-114
comp10949_c0_seq1	ref|XP_006483612.1|	PREDICTED: tRNA (guanine-N(7)-)-methyltransferase-like isoform X1	[Citrus sinensis]	1e-124
comp10951_c0_seq1	emb|CBI24123.3|	unnamed protein product	[Vitis vinifera]	8e-55
comp10955_c0_seq1	ref|XP_002517437.1|	prolyl 4-hydroxylase alpha subunit, putative	[Ricinus communis]	3e-43
comp10956_c0_seq1	gb|EXC24753.1|	hypothetical protein L484_018467	[Morus notabilis]	1e-29
comp10957_c0_seq1	ref|XP_002280911.1|	PREDICTED: phosphomannomutase/phosphoglucomutase	[Vitis vinifera]	0
comp10958_c0_seq1	ref|XP_006353230.1|	PREDICTED: membrane-associated protein VIPP1, chloroplastic-like	[Solanum tuberosum]	1e-143
comp10960_c0_seq1	ref|XP_002310819.2|	S-adenosyl-L-methionine:carboxyl methyltransferase family protein	[Populus trichocarpa]	1e-135
comp10961_c0_seq1	ref|XP_002267478.1|	PREDICTED: 60S ribosomal protein L27	[Vitis vinifera]	2e-64
comp10962_c0_seq1	ref|XP_007226042.1|	hypothetical protein PRUPE_ppa013136mg	[Prunus persica]	8e-55
comp10963_c0_seq1	gb|AFQ33615.1|	beta-amylase 3	[Citrus trifoliata]	1e-141
comp10964_c0_seq1	ref|XP_003631218.1|	PREDICTED: probable non-specific lipid-transfer protein AKCS9-like	[Vitis vinifera]	4e-24
comp10965_c0_seq1	ref|XP_004234516.1|	PREDICTED: G2/mitotic-specific cyclin-1-like	[Solanum lycopersicum]	1e-149
comp10966_c0_seq1	ref|XP_006393158.1|	hypothetical protein EUTSA_v10012080mg	[Eutrema salsugineum]	2e-14
comp10967_c0_seq1	ref|XP_002283880.1|	PREDICTED: SUMO-activating enzyme subunit 1B	[Vitis vinifera]	1e-158
comp10969_c0_seq1	ref|XP_007047101.1|	Uncharacterized protein isoform 1	[Theobroma cacao]	4e-14
comp10971_c0_seq3	ref|XP_007010960.1|	Eukaryotic aspartyl protease family protein	[Theobroma cacao]	1e-07
comp10972_c0_seq3	ref|XP_007137622.1|	hypothetical protein PHAVU_009G142100g	[Phaseolus vulgaris]	3e-68
comp10973_c0_seq1	ref|XP_007204335.1|	hypothetical protein PRUPE_ppa005288mg	[Prunus persica]	1e-167
comp10977_c0_seq1	ref|XP_006481696.1|	PREDICTED: fatty acyl-CoA reductase 2-like isoform X1	[Citrus sinensis]	0
comp10979_c0_seq1	ref|XP_002264879.2|	PREDICTED: probable prefoldin subunit 1	[Vitis vinifera]	7e-60
comp10980_c0_seq1	gb|AFU94104.1|	PsbK, partial (chloroplast)	[Clusia rosea]	5e-16
comp10985_c0_seq1	ref|XP_007026253.1|	Copper binding protein 9, putative	[Theobroma cacao]	2e-15
comp10986_c0_seq1	ref|XP_006448800.1|	hypothetical protein CICLE_v10016110mg	[Citrus clementina]	1e-119
comp10988_c0_seq1	ref|XP_006358554.1|	PREDICTED: ATP-citrate synthase alpha chain protein 2-like	[Solanum tuberosum]	3e-40
comp10989_c0_seq1	ref|XP_002274013.2|	PREDICTED: uncharacterized protein LOC100241364	[Vitis vinifera]	2e-80
comp10993_c0_seq1	gb|AAR28998.1|	CMV 1a interacting protein 1	[Nicotiana tabacum]	1e-156
comp10998_c0_seq1	emb|CBI32154.3|	unnamed protein product	[Vitis vinifera]	6e-32
comp10999_c0_seq1	ref|XP_007042477.1|	RING/U-box superfamily protein isoform 4	[Theobroma cacao]	7e-79
comp11005_c0_seq1	ref|XP_006447821.1|	hypothetical protein CICLE_v10018013mg	[Citrus clementina]	6e-25
comp11026_c0_seq1	ref|XP_007017955.1|	SKU5 similar 5 isoform 1	[Theobroma cacao]	5e-93
comp11028_c0_seq1	ref|XP_002280912.1|	PREDICTED: uncharacterized protein LOC100252487	[Vitis vinifera]	1e-175
comp11031_c0_seq1	ref|XP_002279898.1|	PREDICTED: putative aminoacrylate hydrolase RutD	[Vitis vinifera]	0
comp11032_c0_seq1	ref|XP_003544863.1|	PREDICTED: uncharacterized protein LOC100781040 isoform X1	[Glycine max]	4e-63
comp11034_c0_seq1	ref|XP_002303254.1|	signal peptidase family protein	[Populus trichocarpa]	1e-51
comp11041_c0_seq1	ref|XP_006340749.1|	PREDICTED: 26S proteasome non-ATPase regulatory subunit 4 homolog isoform X1	[Solanum tuberosum]	1e-39
comp11050_c0_seq1	ref|XP_002309659.2|	aspartate aminotransferase 2 family protein	[Populus trichocarpa]	0
comp11051_c0_seq1	ref|XP_006849818.1|	hypothetical protein AMTR_s01196p00002960	[Amborella trichopoda]	1e-68
comp11052_c0_seq1	ref|XP_002268089.1|	PREDICTED: UDP-glycosyltransferase 89B1-like	[Vitis vinifera]	3e-29
comp11055_c0_seq1	ref|XP_004291786.1|	PREDICTED: heterogeneous nuclear ribonucleoprotein F-like	[Fragaria vesca subsp. vesca]	4e-28
comp11056_c0_seq1	gb|EYU28951.1|	hypothetical protein MIMGU_mgv1a012619mg	[Mimulus guttatus]	8e-56
comp11062_c0_seq1	gb|EYU39127.1|	hypothetical protein MIMGU_mgv1a004376mg	[Mimulus guttatus]	9e-70
comp11065_c0_seq1	ref|XP_002284270.1|	PREDICTED: mitochondrial import inner membrane translocase subunit Tim8	[Vitis vinifera]	9e-21
comp11067_c0_seq2	ref|XP_004232294.1|	PREDICTED: uncharacterized protein LOC101250357	[Solanum lycopersicum]	2e-95
comp11069_c0_seq1	ref|XP_004231634.1|	PREDICTED: uncharacterized transporter YBR287W-like	[Solanum lycopersicum]	3e-74
comp11073_c0_seq1	ref|XP_006449005.1|	hypothetical protein CICLE_v10015828mg	[Citrus clementina]	1e-146
comp11077_c0_seq4	emb|CBI17403.3|	unnamed protein product	[Vitis vinifera]	1e-139
comp11081_c0_seq1	ref|XP_002283507.1|	PREDICTED: E3 ubiquitin-protein ligase RHA2A-like	[Vitis vinifera]	1e-52
comp11082_c0_seq1	emb|CAN79169.1|	hypothetical protein VITISV_012165	[Vitis vinifera]	3e-57
comp11084_c0_seq2	dbj|BAB18538.1|	uricase	[Lotus japonicus]	1e-100
comp11087_c0_seq1	gb|EYU31174.1|	hypothetical protein MIMGU_mgv1a014356mg	[Mimulus guttatus]	8e-21
comp11089_c0_seq1	ref|XP_002267934.1|	PREDICTED: peroxisomal membrane protein 11-4	[Vitis vinifera]	1e-101
comp11090_c0_seq1	emb|CBI19198.3|	unnamed protein product	[Vitis vinifera]	1e-161
comp11091_c0_seq2	gb|EYU32561.1|	hypothetical protein MIMGU_mgv1a002975mg	[Mimulus guttatus]	2e-28
comp11098_c0_seq1	ref|XP_007212286.1|	hypothetical protein PRUPE_ppa013877mg	[Prunus persica]	5e-22
comp11101_c0_seq1	ref|XP_003607701.1|	Transcription factor ILR3	[Medicago truncatula]	6e-14
comp11106_c0_seq2	ref|XP_002266652.1|	PREDICTED: tether containing UBX domain for GLUT4-like	[Vitis vinifera]	7e-65
comp11110_c0_seq1	ref|XP_002274685.1|	PREDICTED: folylpolyglutamate synthase, mitochondrial	[Vitis vinifera]	1e-143
comp11113_c0_seq1	ref|XP_002525846.1|	2-nitropropane dioxygenase precursor, putative	[Ricinus communis]	1e-152
comp11114_c0_seq1	gb|EXC23526.1|	hypothetical protein L484_007134	[Morus notabilis]	6e-51
comp11117_c0_seq1	ref|XP_006386854.1|	hypothetical protein POPTR_0002s23540g	[Populus trichocarpa]	1e-156
comp11122_c0_seq1	gb|EXB86892.1|	hypothetical protein L484_007315	[Morus notabilis]	4e-36
comp11128_c0_seq1	ref|XP_002315067.1|	cytosolic phosphoglycerate kinase family protein	[Populus trichocarpa]	1e-47
comp11131_c0_seq1	ref|XP_004250233.1|	PREDICTED: uncharacterized oxidoreductase At4g09670-like	[Solanum lycopersicum]	1e-141
comp11133_c0_seq1	ref|XP_003612602.1|	ATP-dependent Clp protease proteolytic subunit	[Medicago truncatula]	1e-16
comp11134_c0_seq1	ref|XP_002277200.1|	PREDICTED: probable monodehydroascorbate reductase, cytoplasmic isoform 2	[Vitis vinifera]	0
[truncated: 19,732 more rows]
