# Supplementary material for: Development and Application of Transcriptome-Derived Microsatellites in Actinidia eriantha (Actinidiaceae)
Source: Front Plant Sci. 2017 Aug 25;8:1383. doi: 10.3389/fpls.2017.01383 (PMC5574902; doi:10.3389/fpls.2017.01383)
Supplement: Supplementary file 2 [file Table2.XLS]

## Sheet: Sheet1
Table S2 The distribution of different nucleotide repeats in predicted SSR-containing unigenes.
SSR type	UTR (untranslated region)	ORF (open reading frame)
Dinucleotide	4465	2616
Trinucleotide	501	927
Tetranucleotide	96	38
Pentanucleotide	7	5
