# Supplementary material for: Development and Application of Transcriptome-Derived Microsatellites in Actinidia eriantha (Actinidiaceae)
Source: Front Plant Sci. 2017 Aug 25;8:1383. doi: 10.3389/fpls.2017.01383 (PMC5574902; doi:10.3389/fpls.2017.01383)
Supplement: Supplementary file 3 [file Table3.XLS]

## Sheet: Sheet1
Table S3 The summary of the number of classified repeat types (considering sequence complementary)
Repeats	5	6	7	8	9	10	11	12	total
AC/GT	-	195	112	74	80	58	36	1	556
AG/CT	-	1710	1245	1229	1285	518	79	3	6069
AT/AT	-	162	86	59	57	51	23	2	440
CG/CG	-	12	7						19
AAC/GTT	46	26	13	2					87
AAG/CTT	221	100	76	5					402
AAT/ATT	54	17	22	2					95
ACC/GGT	140	60	42	5					247
ACG/CGT	39	11	10	3					63
ACT/AGT	13	4	2	1					20
AGC/CTG	75	32	16	2					125
AGG/CCT	95	43	30	3					171
ATC/ATG	81	30	20	3					134
CCG/CGG	58	17	8	1					84
AAAC/GTTT	12	2							14
AAAG/CTTT	16	2							18
AAAT/ATTT	29	5							34
AACC/GGTT		1							1
AAGC/CTTG	1	1							2
AAGG/CCTT	2								2
AATC/ATTG	2	1							3
AATG/ATTC	1								1
AATT/AATT	1	1							2
ACAG/CTGT	6	1							7
ACAT/ATGT	7								7
ACCC/GGGT	3								3
AGAT/ATCT	19	3							22
AGCC/CTGG	1								1
AGCG/CGCT	1	2							3
AGGC/CCTG	1								1
AGGG/CCCT	8	1							9
ATCC/ATGG	1								1
ATCG/ATCG	3								3
AAAAC/GTTTT	1								1
AAATG/ATTTC	1								1
AACCT/AGGTT	1								1
AACGC/CGTTG	1								1
AAGGG/CCCTT	1								1
AATAG/ATTCT	1								1
AATCG/ATTCG	1								1
ACGGC/CCGTG	1								1
ACTCC/AGTGG	1								1
AGAGG/CCTCT	1								1
AGATC/ATCTG	1								1
ATCCG/ATCGG	1								1
