# Supplementary material for: Development and Application of Transcriptome-Derived Microsatellites in Actinidia eriantha (Actinidiaceae)
Source: Front Plant Sci. 2017 Aug 25;8:1383. doi: 10.3389/fpls.2017.01383 (PMC5574902; doi:10.3389/fpls.2017.01383)
Supplement: Supplementary file 5 [file Table5.XLS]

## Sheet: Sheet1
Table S5 Characteristics of 70 EST–SSR primer pairs validated in a survey of 8 individuals from transcriptome sequences of Actinidia eriantha
Locus	Unigene ID	Primer pair (5'–3')	Repeat motif	NA	size range
AET-2	comp1353_c0_seq1	F: AAATATTCCCTAATTTTCTCTGTATCA R: ACAGGACCTTCCTGCTCTCA	(TG)10	4	225-271
AET-3	comp2179_c0_seq1	F: GTTGCCTTTAGGTCGTTGGA R: ACAGGATGGTTTAGGTCCCA	(TA)10	3	225-229
AET-6	comp4918_c0_seq1	F: TGGTGGAGGAGGTGGTAGAG R: TCCGAGTTTAGAGGTGGTGG	(TAAA)5	3	194-202
AET-7	comp5908_c0_seq1	F: GTATTTGGGGGTTTGGGATT R: GCAGATTTCTGCTTCGCTCT	(GGC)7	5	263-281
AET-9	comp7120_c0_seq1	F: AACTGGACTTGAATGCCGAC R: TCGATCTCGAGCAGATGTTTT	(CTAT)5	3	187-199
AET-12	comp10172_c0_seq1	F: CGTGTTGACCGACTTATCCA R: CGACACTAGATCCTCGCTTCT	(GGC)7	2	271-274
AET-15	comp10812_c0_seq1	F: CTGGATTGTTGGCCTGGG R: AGGAGTGAACGCCACTAGGA	(ACG)7	4	101-113
AET-16	comp11216_c0_seq3	F: GCCATGGGTAGATTCCAAGA R: CTCGTGAGAGTGAGCGATGA	(TGGT)6	2	276-280
AET-17	comp11465_c0_seq1	F: GAATGCACCTACAGGCGTTT R: AGCTCATAGGTTCCGCTTCA	(CAAA)5	2	247-251
AET-21	comp15516_c0_seq2	F: TGTGCAGAAGCTCAAACCAC R: GGGTTGAAGATGGTTGCTGT	(TTGC)6	5	163-179
AET-22	comp15579_c0_seq1	F: TCAGCAGCCATAAGTTTGGA R: GGGGAGTGAACTTAGTTTGCC	(GTTT)5	4	219-239
AET-24	comp15977_c0_seq1	F: GCTTGCCTTATTGGGGCTAC R: TGGCTCATCCGACTACATGA	(ATTA)6	3	250-264
AET-27	comp17380_c0_seq1	F: ATTGGGTAGGTTGCTGTTGC R: TGCTCAGGCCTTACAAACCT	(TGC)7	2	146-149
AET-28	comp17938_c0_seq1	F: GCCAAAGCATCTCCCATAAA R: TCGCTCATCTCTCTCTCGGT	(ATAC)5	5	154-174
AET-33	comp18747_c0_seq1	F: AGAGAGAGAGGAGGGTTGTGC R: CGCAGTAGACGGCTACACTTC	(GCTG)5	4	182-202
AET-37	comp19695_c0_seq1	F: TGGGATGTCCAAGACTAGGG R: GAATGGCTTCAATGGTTGCT	(TAC)7	3	228-237
AET-38	comp20180_c0_seq1	F: GGGGACTAGGGATGGAGAAG R: TGGGATTCCTTTCATTCTGC	(TGG)7	3	225-234
AET-39	comp20356_c0_seq1	F: TCTATTTCCGCTTCACCACC R: CCCCTCTCTCTCTCTCCGTT	(CTC)7	3	137-143
AET-40	comp20445_c0_seq1	F: ATGATGGGGTTCAGCTTCTG R: CTGGCTTTTACCCATGAAATC	(TGAA)5	3	177-189
AET-43	comp21530_c0_seq2	F: GGAGCGGAACAGAAAGACAG R: TACTTTCTCCACGGACCCAC	(GTG)7	3	237-243
AET-44	comp21637_c0_seq1	F: GAGTGTCCCTCTGGGAGGTT R: GGCCGAGTTTTGATTATGGA	(GTTT)5	4	220-240
AET-46	comp21991_c0_seq2	F: ACAAAATTCGTTTGGCTTGG R: CTCGCTATGCTGCCATTTGT	(TATG)5	4	219-235
AET-48	comp22253_c0_seq1	F: TTTCTGTTGAGGATCTGGGC R: TTTGAAATGCATCTGAAGCG	(GTG)7	4	139-148
AET-52	comp22553_c0_seq1	F: TCTGAAGGACAGAATTGCCA R: AGAAGATTGCTGGAACCGAA	(AGT)8	4	199-214
AET-53	comp22653_c0_seq1	F: TTCCATTTCGCTTTCCATTC R: ACCACCGCTCAATAATCTGG	(ATCT)5	3	97-109
AET-56	comp23141_c0_seq2	F: TAAATCCAGAGGCGGTTGTC R: AAAGGTCTGGGAATCGGTCT	(CTG)7	3	255-261
AET-57	comp23149_c0_seq4	F: TGGGCAGAAGTTCGTAGACC R: GCCCCAATCCCTCTCTATCT	(GAG)7	7	155-176
AET-60	comp23993_c1_seq1	F: GGATGATCTGTTCCAGCGTT R: TTGATTGGGTTTCAAGAGGG	(GA)10	6	171-183
AET-70	comp25276_c0_seq1	F: ATATCAATCTTGGGGAGGGC R: CTGGTACATCATCTGGGGCT	(ACC)7	4	257-272
AET-73	comp25489_c0_seq1	F: GGAACGAACCCACCAATATG R: CGTGCGAGTCTAATTCCGTT	(CAAA)5	3	254-266
AET-76	comp25739_c0_seq13	F: TGGTAAACTCTTGCTGGCCT R: TGAGCCCAAAATAGGTGGTC	(CA)10	5	116-126
AET-77	comp25790_c0_seq2	F: ATCCGATCCGATCTGTTTGA R: ACTCACCATCATGCCAGACA	(ATCT)5	3	148-156
AET-81	comp26623_c0_seq1	F: ATCGAAGTGGGTTCTTGGTG R: TTGCGTAGCTTAGCTGTAGGC	(TTG)7	4	213-234
AET-82	comp26729_c0_seq1	F: TCCTCTTTGAAATGGCTTGC R: CTTCTCGCCAAGACTTCGAC	(TAGA)5	3	175-187
AET-83	comp26738_c0_seq2	F: CGGCAGATGTCATTTTGAGA R: AGAGAAGGAACGTGAAGGCA	(TTGT)5	4	201-221
AET-89	comp27070_c0_seq3	F: CATTGGCTGCTTCGACTACA R: ACCAAACCACCCTCCTTCTT	(CAG)7	6	151-172
AET-92	comp27370_c1_seq1	F: AGAGGCCATGCCATCTACAC R: TTCGCATTTGGTCACTTGAG	(AG)10	7	150-168
AET-97	comp27806_c0_seq6	F: CGACACTGTCAAACCACACC R: GAGAATGGAAGTGGATGGGA	(CCA)7	4	104-122
AET-99	comp28041_c1_seq7	F: GTCGGTGGTTTGCTCAATTT R: CCTGCTGTAGCTGTCCCTTC	(TGC)8	2	150-153
AET-104	comp28323_c0_seq7	F: CTCCTGTTGGTTACGGGAAA R: CGCATAGAACATCATCCGAA	(TGCT)5	4	265-277
AET-106	comp28402_c0_seq2	F: GGACTTCGACACCTTGGAAA R: CCTTTCATCTCTCAAATCCCA	(AT)10	3	260-272
AET-107	comp28444_c0_seq1	F: GGACGCTTCCATGTTTTTGT R: CCTTGTGCTTCCCTTCTCTG	(CCA)7	4	226-250
AET-112	comp28773_c0_seq1	F: GGGGAAGCGAGGAAGTAAAC R: TTTTCGATCCCCTGAAATTG	(GTT)7	3	189-201
AET-115	comp29041_c0_seq1	F: CCAGTTGAATCCACCAACAA R: GTTTGGAGTGGGTTGTGCTT	(ACAA)5	4	249-261
AET-121	comp29313_c1_seq4	F: ATCCTCGTCGTCATCTACCG R: TGAAAACCATGGAGGAGGAG	(TCG)8	4	224-236
AET-122	comp29341_c0_seq5	F: GCGCTTAAGTCCTCTTTCCC R: CAAACGCTCTTCCTCCTCTG	(CCG)7	3	249-258
AET-130	comp29888_c0_seq13	F: GAGCTTGTAACGGCCTTCTG R: ATTTCGGAAAATCACGCAAA	(TG)10	3	279-287
AET-134	comp30218_c0_seq5	F: CATGTCAGCTCATCTCCGAA R: GAGAGAGAAGGGCGGAGTTT	(ACAG)5	2	224-228
AET-135	comp30226_c0_seq1	F: CCGGGATTGACAAAAATACG R: ACACCCATGGCTTCAGATTC	(ACC)7	2	228-231
AET-141	comp30708_c0_seq3	F: TCAGGAAGAAAGAGAGACTTTTGA R: ACTTCCGGACATCCCTCTCT	(AAGA)5	5	162-187
AET-143	comp31961_c0_seq1	F: GATCAGTTCGCTGAGAACCC R: TAGCGCCTGGCTGACTACTT	(CTT)7	6	150-168
AET-144	comp32631_c0_seq1	F: CCCAACTCTGCCTGAAGAAG R: CCTTGTTTGTCACTCGGTCA	(AGG)7	8	205-229
AET-145	comp45670_c0_seq1	F: CTTCTGGTGGTGGTGATGTG R: AAATGAGTGCCCAAAACTCG	(TGG)7	3	174-180
AET-150	comp94703_c0_seq1	F: GGCATCATCATCACATTTGC R: TTTCTTCTCATTTGCCACCC	(GTTT)5	2	269-273
AET-155	comp113477_c0_seq1	F: TGAGGAAATTAACGGCGAAC R: AATTCATCTGAGACCGTCCG	(AATC)5	3	278-286
AET-157	comp136256_c0_seq1	F: GTTGAATCCATTGGTCCTGG R: CCACTCACAGCAGCGTTTAC	(GCCT)5	2	159-167
AET-158	comp152224_c0_seq1	F: TACTGCTCTGCTTTGCTTCG R: TACCGTGCAAATAACTGCCA	(CTTC)5	3	198-218
AET-160	comp158275_c0_seq1	F: TCCTTTAGCGGGATCATACG R: TGGGAACCTTCCTACAGGTG	(TCT)7	4	110-119
AET-162	comp182687_c0_seq1	F: TGGTGTTGTGATCGAATCAGT R: CCCTCCAATCTTCACTCGTC	(TTGA)6	5	138-154
AET-165	comp204041_c0_seq1	F: GCAAATAAAACAAGACTTCTAGTGGA R: GTCCTCGACAGGATTGCCTA	(AGAA)5	3	173-184
AET-167	comp244102_c0_seq1	F: TCGAGCGTATTTGGTGAAAA R: CTATGGCTTGGAACACAGCA	(ATAA)5	4	216-228
AET-169	comp251605_c0_seq1	F: CAAAACGAGAAAGAAAGATATTCAC R: GAAACCCTAACCCCCAAAAA	(ATCC)5	3	178-186
AET-170	comp252237_c0_seq1	F: CAAGATCAAAGACTGTAAAATGGA R: CATGCTCACCAAAGACCTAACA	(TTTG)5	3	150-158
AET-171	comp254752_c0_seq1	F: TTTCCAGGGGGAGCTTTTAT R: TTTGCAAAATTGGCTCTGAA	(AT)10	3	224-232
AET-175	comp431731_c0_seq1	F: CCTCTTGGGTCCATCCCTAT R: CACTCATTCTAGAAGTTGGGGAA	(CCCA)5	4	133-149
AET-176	comp432861_c0_seq1	F: CTGTCCCATTTGATTCAACCT R: TTGTGAAGTTCGCGTTTGAC	(ATTA)5	2	244-248
AET-178	comp662941_c0_seq1	F: AGGGGCTGTTTGTGTGTTTC R: TTGGATATGAGGGCCTTGTT	(ATAA)5	3	120-140
AET-179	comp669226_c0_seq1	F: ACTAACCGCTTACAACCCCC R: ATGGATTGGGACCAGCATAA	(CACC)5	3	146-154
AET-180	comp673585_c0_seq1	F: TCAAATAACTGCGCCTGTTG R: GCTCAATCGAGGGTAATGGA	(TTTC)5	4	140-152
