# Supplementary material for: Development and Application of Transcriptome-Derived Microsatellites in Actinidia eriantha (Actinidiaceae)
Source: Front Plant Sci. 2017 Aug 25;8:1383. doi: 10.3389/fpls.2017.01383 (PMC5574902; doi:10.3389/fpls.2017.01383)
Supplement: Supplementary file 6 [file Table6.XLS]

## Sheet: Sheet1
Table S6 The transferability of EST-SSRs developed from the transciptome sequences of Actinidia eriantha fruit
Locus	A. styracifolia	A. zhejiangensis	A. latifolia	A. chinensis	A. kolomikta	A. hubeiensis	A. valvata	A. rufa	A. fulvicoma	A. lijiangensis
AET-2	-	-	-	-	-	-	-	-	-	-
AET-3	*	*	*	*	*	*	*	*	*	*
AET-6	-	-	-	-	-	-	-	-	-	-
AET-7	*	*	*	*	*	*	*	*	*	*
AET-9	*	*	*	*	*	*	*	*	*	*
AET-12	*	*	*	*	*	*	*	*	*	*
AET-15	*	*	*	*	*	*	*	*	*	*
AET-16	*	*	*	*	-	*	*	*	*	*
AET-17	*	*	*	*	*	*	*	*	*	*
AET-21	*	*	*	-	-	-	-	-	*	-
AET-22	-	-	-	-	-	-	-	-	-	-
AET-24	-	-	-	-	-	-	-	-	-	-
AET-27	*	*	*	*	*	*	*	*	*	*
AET-28	-	-	-	-	-	-	-	-	-	-
AET-33	*	*	*	-	*	*	*	*	*	*
AET-37	*	*	*	-	*	*	*	*	*	*
AET-38	*	-	*	-	*	*	*	*	*	*
AET-39	*	*	*	*	-	*	-	-	-	-
AET-40	*	*	*	*	*	*	*	*	*	*
AET-43	*	*	*	*	*	*	*	*	*	*
AET-44	*	*	*	*	*	*	*	*	*	*
AET-46	*	*	*	*	*	-	*	-	*	-
AET-48	*	*	*	*	*	*	*	*	*	*
AET-52	*	*	*	-	*	*	*	-	*	*
AET-53	-	-	-	-	*	-	*	-	-	-
AET-56	*	*	*	*	*	*	*	*	*	*
AET-57	*	*	*	*	*	-	*	*	*	*
AET-60	*	*	*	*	-	*	-	-	*	*
AET-70	*	*	*	*	*	*	*	*	*	*
AET-73	*	*	*	-	-	*	-	-	*	*
AET-76	*	*	*	*	*	*	*	-	*	*
AET-77	-	-	*	*	-	*	-	-	*	*
AET-81	*	*	*	*	-	*	*	*	*	*
AET-82	*	*	*	*	*	*	*	*	*	*
AET-83	*	*	*	*	-	-	-	*	*	-
AET-89	*	*	*	*	*	*	*	*	*	*
AET-92	*	*	*	*	*	*	*	*	*	*
AET-97	*	*	*	*	*	*	*	*	*	*
AET-99	*	*	*	*	*	*	*	*	*	*
AET-104	*	*	*	*	*	*	*	*	*	*
AET-106	*	*	*	*	*	*	*	*	*	*
AET-107	*	*	*	*	*	*	*	*	*	*
AET-112	*	*	*	*	*	*	*	*	*	*
AET-115	*	*	*	*	*	*	*	*	*	*
AET-121	*	*	*	*	*	*	*	*	*	*
AET-122	*	*	*	-	*	*	*	*	*	*
AET-130	*	*	*	*	*	*	*	*	*	*
AET-134	-	-	-	-	-	-	-	-	-	-
AET-135	*	*	*	*	*	*	*	*	*	*
AET-141	-	-	-	-	-	-	-	-	-	-
AET-143	-	-	-	-	-	-	-	-	-	-
AET-144	*	*	*	*	*	*	*	*	*	*
AET-145	*	*	*	-	*	*	*	*	*	*
AET-150	*	*	*	-	-	*	*	*	*	*
AET-155	*	*	*	*	*	*	-	*	*	*
AET-157	*	*	*	*	*	*	*	*	*	*
AET-158	*	*	*	-	-	-	-	-	*	-
AET-160	*	*	*	*	-	*	*	-	-	*
AET-162	*	*	*	-	-	*	*	*	*	*
AET-165	*	*	*	*	*	*	*	-	*	*
AET-167	*	*	*	*	*	*	*	*	*	*
AET-169	*	*	*	*	*	*	*	*	*	*
AET-170	*	*	*	-	*	*	*	*	*	*
AET-171	*	-	*	-	*	*	*	-	*	-
AET-175	*	*	*	*	*	*	-	*	*	*
AET-176	*	*	*	*	*	*	*	*	*	*
AET-178	*	*	*	*	*	*	*	*	*	*
AET-179	*	*	*	*	*	*	*	*	*	*
AET-180	*	*	*	*	-	*	-	*	*	*
"*" and "-" represent that the locus is transferable and untransferable in the related species;
