# Supplementary material for: Development and Application of Transcriptome-Derived Microsatellites in Actinidia eriantha (Actinidiaceae)
Source: Front Plant Sci. 2017 Aug 25;8:1383. doi: 10.3389/fpls.2017.01383 (PMC5574902; doi:10.3389/fpls.2017.01383)
Supplement: Supplementary file 7 [file Presentation1.ZIP]

Archive with 5 entries (5 files):
- Figure S1 KOG.pdf
- Figure S2 the length of SSRs.pdf
- Figure S3 The transferability.pdf
- Figure S4 LOSITAN result.pdf
- Figure S5 Delta K.pdf
